# Supplementary material for: LMAD-YOLO: A vehicle image detection algorithm for drone aerial photography based on multi-scale feature fusion
Source: PLoS One. 2025 Jul 15;20(7):e0328248. doi: 10.1371/journal.pone.0328248 (PMC12262879; doi:10.1371/journal.pone.0328248)
Supplement: S1 File — (ZIP) [file pone.0328248.s001.zip › S1 Model training result data/Drone Vehicle/Train/LMAD-YOLO11/results.csv]

epoch	time	train/box_loss	train/cls_loss	train/dfl_loss	metrics/precision(B)	metrics/recall(B)	metrics/mAP50(B)	metrics/mAP50-95(B)	val/box_loss	val/cls_loss	val/dfl_loss	lr/pg0	lr/pg1	lr/pg2
1	134.548	3.74576	3.00332	2.74866	0.89764	0.07533	0.07628	0.03075	2.51078	2.16221	2.11649	0.0700658	0.00332602	0.00332602
2	263.972	2.36301	1.89532	1.82121	0.41483	0.17041	0.16936	0.07931	1.95632	1.5255	1.69858	0.0400328	0.00662639	0.00662639
3	389.019	2.05002	1.55251	1.61139	0.19615	0.20073	0.19362	0.08981	1.89528	1.45918	1.6879	0.00996686	0.00989376	0.00989376
4	514.13	1.91049	1.39782	1.53196	0.24371	0.29633	0.26254	0.12932	1.74175	1.1874	1.54705	0.0098515	0.0098515	0.0098515
5	639.236	1.83041	1.293	1.48519	0.23743	0.39273	0.2694	0.13748	1.66626	1.18036	1.51706	0.009802	0.009802	0.009802
6	764.213	1.7769	1.22088	1.45195	0.30513	0.39675	0.31545	0.16527	1.62869	1.0531	1.48708	0.0097525	0.0097525	0.0097525
7	888.754	1.75075	1.1831	1.43839	0.34873	0.42279	0.34596	0.18725	1.59909	1.01279	1.46654	0.009703	0.009703	0.009703
8	1013.43	1.72553	1.1437	1.42155	0.34909	0.45143	0.37064	0.19835	1.60312	1.01641	1.46467	0.0096535	0.0096535	0.0096535
9	1137.94	1.70424	1.12015	1.41501	0.40726	0.4416	0.38704	0.2083	1.57155	0.9792	1.44452	0.009604	0.009604	0.009604
10	1263.94	1.68513	1.09413	1.40205	0.41152	0.45985	0.40877	0.22703	1.56082	1.01903	1.44678	0.0095545	0.0095545	0.0095545
11	1388.74	1.68043	1.08441	1.39783	0.44707	0.48534	0.44558	0.24391	1.55359	0.93034	1.43156	0.009505	0.009505	0.009505
12	1513.17	1.65936	1.06215	1.38939	0.47554	0.48729	0.45835	0.25532	1.54049	0.91838	1.42792	0.0094555	0.0094555	0.0094555
13	1637.51	1.64212	1.0489	1.37927	0.50233	0.51563	0.48615	0.27824	1.52224	0.89226	1.41815	0.009406	0.009406	0.009406
14	1761.84	1.63557	1.03635	1.37353	0.50113	0.51854	0.49709	0.28291	1.51312	0.88114	1.41316	0.0093565	0.0093565	0.0093565
15	1886.56	1.63028	1.0279	1.36606	0.50855	0.51771	0.50188	0.28599	1.50084	0.88707	1.40505	0.009307	0.009307	0.009307
16	2011.05	1.6267	1.02277	1.37104	0.54145	0.52777	0.50629	0.2893	1.50379	0.88346	1.40589	0.0092575	0.0092575	0.0092575
17	2135.52	1.61877	1.01604	1.36415	0.5384	0.54462	0.53208	0.30751	1.49487	0.857	1.39907	0.009208	0.009208	0.009208
18	2259.99	1.61056	1.00213	1.35775	0.55364	0.53777	0.53347	0.30773	1.48739	0.85587	1.39281	0.0091585	0.0091585	0.0091585
19	2383.64	1.6023	0.99467	1.3541	0.56176	0.55861	0.55482	0.32223	1.48732	0.83313	1.39102	0.009109	0.009109	0.009109
20	2507.51	1.59105	0.99063	1.35028	0.55899	0.56654	0.54877	0.32458	1.46971	0.83534	1.38038	0.0090595	0.0090595	0.0090595
21	2630.98	1.58233	0.98016	1.3462	0.55266	0.5725	0.56119	0.33587	1.44265	0.82195	1.36863	0.00901	0.00901	0.00901
22	2754.69	1.57478	0.96682	1.33848	0.56528	0.57046	0.56194	0.33625	1.44343	0.81704	1.36581	0.0089605	0.0089605	0.0089605
23	2878.83	1.56609	0.9628	1.33614	0.60233	0.57463	0.58118	0.34861	1.44116	0.80475	1.36294	0.008911	0.008911	0.008911
24	3002.86	1.56536	0.95931	1.3321	0.61618	0.58242	0.59125	0.35238	1.43273	0.80749	1.36358	0.0088615	0.0088615	0.0088615
25	3125.87	1.56441	0.95166	1.33221	0.5981	0.58365	0.58778	0.35093	1.42749	0.79841	1.35628	0.008812	0.008812	0.008812
26	3249.09	1.54805	0.94289	1.32556	0.60348	0.58023	0.59004	0.35541	1.42957	0.78768	1.35633	0.0087625	0.0087625	0.0087625
27	3372.27	1.55044	0.94003	1.32555	0.61384	0.58377	0.59808	0.35928	1.42045	0.78966	1.35222	0.008713	0.008713	0.008713
28	3495.85	1.5484	0.94216	1.32671	0.6127	0.5986	0.60409	0.36658	1.41611	0.7858	1.35058	0.0086635	0.0086635	0.0086635
29	3618.61	1.53727	0.93015	1.31728	0.62805	0.58984	0.60506	0.3685	1.40888	0.78012	1.34471	0.008614	0.008614	0.008614
30	3741.56	1.53966	0.93458	1.31656	0.61885	0.61179	0.61182	0.36931	1.40984	0.77794	1.34462	0.0085645	0.0085645	0.0085645
31	3864.85	1.53572	0.93017	1.31642	0.62947	0.58863	0.60419	0.36825	1.40225	0.78517	1.34073	0.008515	0.008515	0.008515
32	3988.07	1.52669	0.92156	1.31029	0.6495	0.60044	0.62302	0.38075	1.40035	0.77383	1.3397	0.0084655	0.0084655	0.0084655
33	4111.29	1.53092	0.92701	1.31364	0.64014	0.61316	0.62653	0.38416	1.40021	0.76516	1.33815	0.008416	0.008416	0.008416
34	4234.99	1.52307	0.91948	1.30575	0.64712	0.60884	0.62911	0.38451	1.39983	0.76464	1.33815	0.0083665	0.0083665	0.0083665
35	4358.53	1.52818	0.92539	1.30922	0.6551	0.62236	0.63594	0.39019	1.39388	0.76368	1.33447	0.008317	0.008317	0.008317
36	4482.04	1.52539	0.92654	1.30818	0.66776	0.61191	0.6363	0.39246	1.39243	0.76247	1.33259	0.0082675	0.0082675	0.0082675
37	4605.29	1.52037	0.91753	1.30223	0.66561	0.6185	0.63686	0.39424	1.38861	0.7592	1.33005	0.008218	0.008218	0.008218
38	4728.76	1.50963	0.91069	1.2991	0.6551	0.62475	0.64284	0.39932	1.38301	0.75656	1.3264	0.0081685	0.0081685	0.0081685
39	4852.17	1.51559	0.91352	1.29789	0.66072	0.62535	0.6477	0.39846	1.38604	0.7539	1.3281	0.008119	0.008119	0.008119
40	4975.55	1.50716	0.911	1.29254	0.66938	0.62661	0.65262	0.40436	1.37839	0.75237	1.32312	0.0080695	0.0080695	0.0080695
41	5098.93	1.50921	0.90805	1.29802	0.67685	0.62436	0.653	0.40519	1.37824	0.74931	1.32362	0.00802	0.00802	0.00802
42	5222.03	1.50346	0.90601	1.2919	0.67337	0.63145	0.656	0.40661	1.37618	0.74507	1.32148	0.0079705	0.0079705	0.0079705
43	5345.35	1.50388	0.90272	1.29309	0.68446	0.62492	0.65745	0.40951	1.37363	0.74616	1.31929	0.007921	0.007921	0.007921
44	5469.11	1.50377	0.90549	1.28796	0.68891	0.62628	0.66291	0.41453	1.37318	0.74653	1.31937	0.0078715	0.0078715	0.0078715
45	5592.93	1.50095	0.90458	1.28921	0.68804	0.63205	0.66433	0.41648	1.37196	0.74449	1.3175	0.007822	0.007822	0.007822
46	5716.87	1.49907	0.89719	1.28699	0.68835	0.63394	0.66623	0.41713	1.37141	0.74112	1.31724	0.0077725	0.0077725	0.0077725
47	5840.34	1.4944	0.89469	1.28445	0.68425	0.64217	0.66887	0.41944	1.36922	0.74036	1.31662	0.007723	0.007723	0.007723
48	5964.11	1.49476	0.89593	1.28284	0.67514	0.65047	0.67001	0.41984	1.36648	0.73981	1.31441	0.0076735	0.0076735	0.0076735
49	6087.39	1.4901	0.89377	1.28626	0.67857	0.64711	0.67078	0.4213	1.3648	0.73669	1.31328	0.007624	0.007624	0.007624
50	6210.48	1.49764	0.89959	1.28342	0.69601	0.64089	0.67328	0.42237	1.36127	0.73708	1.31094	0.0075745	0.0075745	0.0075745
51	6333.46	1.48564	0.88514	1.27761	0.69097	0.65057	0.67705	0.42533	1.36122	0.73485	1.31096	0.007525	0.007525	0.007525
52	6456.57	1.48112	0.88574	1.27649	0.68611	0.65375	0.67818	0.42699	1.36039	0.7328	1.30986	0.0074755	0.0074755	0.0074755
53	6580.28	1.48731	0.89188	1.27633	0.69203	0.65364	0.67925	0.42739	1.35866	0.7325	1.30864	0.007426	0.007426	0.007426
54	6703.64	1.47749	0.88332	1.2748	0.69904	0.65333	0.68113	0.42983	1.35799	0.73101	1.30747	0.0073765	0.0073765	0.0073765
55	6827.35	1.48011	0.88347	1.27737	0.71013	0.64499	0.68264	0.43094	1.3557	0.72983	1.30597	0.007327	0.007327	0.007327
56	6951.61	1.48043	0.88596	1.27685	0.71026	0.6521	0.68493	0.43209	1.35354	0.72925	1.30475	0.0072775	0.0072775	0.0072775
57	7076.57	1.47339	0.87957	1.27081	0.71786	0.64572	0.68676	0.43401	1.35354	0.72785	1.30427	0.007228	0.007228	0.007228
58	7201.92	1.47135	0.87684	1.26837	0.72383	0.64298	0.68793	0.4353	1.35297	0.72717	1.30385	0.0071785	0.0071785	0.0071785
59	7325.64	1.46769	0.87104	1.26735	0.72376	0.64498	0.69012	0.43691	1.35297	0.72678	1.30411	0.007129	0.007129	0.007129
60	7450.14	1.47301	0.87651	1.27148	0.71278	0.64847	0.69198	0.43831	1.3518	0.72577	1.3032	0.0070795	0.0070795	0.0070795
61	7574.6	1.47372	0.87748	1.27187	0.70129	0.66157	0.69324	0.43939	1.35089	0.72492	1.30266	0.00703	0.00703	0.00703
62	7698.51	1.46533	0.87293	1.26215	0.70224	0.66433	0.69459	0.4403	1.35021	0.72466	1.30215	0.0069805	0.0069805	0.0069805
63	7822.13	1.46985	0.873	1.26988	0.71162	0.65979	0.69611	0.44107	1.34966	0.72336	1.30169	0.006931	0.006931	0.006931
64	7946.22	1.46154	0.8681	1.26358	0.70992	0.66234	0.69693	0.44318	1.3489	0.72243	1.3013	0.0068815	0.0068815	0.0068815
65	8069.82	1.4602	0.86268	1.26291	0.70874	0.66486	0.69818	0.44355	1.34808	0.72174	1.30062	0.006832	0.006832	0.006832
66	8193.56	1.45723	0.8635	1.26313	0.70571	0.66884	0.6992	0.4444	1.34724	0.72116	1.30003	0.0067825	0.0067825	0.0067825
67	8317.15	1.45575	0.86097	1.26133	0.70645	0.668	0.6998	0.44485	1.34679	0.72058	1.29977	0.006733	0.006733	0.006733
68	8440.71	1.45566	0.86049	1.25923	0.70853	0.66727	0.70087	0.44616	1.34662	0.71991	1.2997	0.0066835	0.0066835	0.0066835
69	8563.94	1.45592	0.86396	1.26166	0.70611	0.67007	0.70096	0.44644	1.34615	0.71951	1.29955	0.006634	0.006634	0.006634
70	8687.07	1.44956	0.85745	1.25651	0.70572	0.66972	0.70212	0.44741	1.34586	0.71888	1.29915	0.0065845	0.0065845	0.0065845
71	8810.05	1.4509	0.85712	1.25874	0.70817	0.66732	0.70203	0.44756	1.34536	0.71856	1.29862	0.006535	0.006535	0.006535
72	8932.89	1.45072	0.85826	1.25647	0.70736	0.67126	0.70275	0.44853	1.34489	0.71781	1.29844	0.0064855	0.0064855	0.0064855
73	9056.22	1.45007	0.85685	1.26006	0.70552	0.67268	0.70338	0.44892	1.34434	0.71762	1.29809	0.006436	0.006436	0.006436
74	9179.95	1.44944	0.85561	1.2517	0.70669	0.67195	0.70426	0.44997	1.34398	0.71697	1.29775	0.0063865	0.0063865	0.0063865
75	9303.45	1.44528	0.85454	1.25668	0.71303	0.66969	0.70475	0.4503	1.34366	0.71653	1.29746	0.006337	0.006337	0.006337
76	9427.03	1.4499	0.85783	1.25649	0.71637	0.6689	0.70529	0.45046	1.34325	0.71626	1.29707	0.0062875	0.0062875	0.0062875
77	9550.87	1.43818	0.84819	1.25269	0.71439	0.66878	0.70572	0.45131	1.34284	0.71592	1.29679	0.006238	0.006238	0.006238
78	9674.21	1.44194	0.84619	1.24981	0.71601	0.66876	0.70616	0.45151	1.34277	0.71567	1.29677	0.0061885	0.0061885	0.0061885
79	9797.75	1.44405	0.84904	1.2553	0.71637	0.66846	0.70638	0.45173	1.34236	0.71548	1.29643	0.006139	0.006139	0.006139
80	9920.76	1.43729	0.8445	1.2505	0.71362	0.67142	0.7063	0.45132	1.34203	0.71501	1.29615	0.0060895	0.0060895	0.0060895
81	10044	1.43479	0.84393	1.2467	0.71122	0.67415	0.70645	0.45196	1.34167	0.7149	1.29592	0.00604	0.00604	0.00604
82	10167.1	1.43517	0.84543	1.25031	0.70949	0.67412	0.70693	0.45208	1.34123	0.71423	1.29568	0.0059905	0.0059905	0.0059905
83	10290.4	1.43645	0.84348	1.25239	0.71385	0.67214	0.70764	0.45261	1.34079	0.71388	1.29536	0.005941	0.005941	0.005941
84	10414.2	1.43213	0.84136	1.24716	0.70789	0.67653	0.70798	0.45326	1.34041	0.71364	1.29516	0.0058915	0.0058915	0.0058915
85	10537.7	1.43016	0.84135	1.24509	0.70953	0.67674	0.70815	0.45386	1.34003	0.71345	1.29491	0.005842	0.005842	0.005842
86	10660.7	1.43205	0.83794	1.24337	0.71393	0.67366	0.70862	0.45461	1.33969	0.71313	1.29466	0.0057925	0.0057925	0.0057925
87	10784.4	1.43416	0.84447	1.24938	0.7156	0.67243	0.70899	0.45458	1.33934	0.71294	1.29446	0.005743	0.005743	0.005743
88	10907.7	1.43168	0.84003	1.24514	0.71622	0.67092	0.70933	0.45489	1.33931	0.71273	1.29443	0.0056935	0.0056935	0.0056935
89	11031.2	1.4268	0.83488	1.24506	0.71385	0.67377	0.70967	0.45549	1.339	0.71246	1.29421	0.005644	0.005644	0.005644
90	11155.7	1.42696	0.83706	1.24366	0.71906	0.66925	0.70984	0.45607	1.33874	0.71208	1.29401	0.0055945	0.0055945	0.0055945
91	11279.3	1.41937	0.83049	1.24019	0.72148	0.66826	0.71032	0.45631	1.33854	0.71166	1.29394	0.005545	0.005545	0.005545
92	11402.1	1.42447	0.83426	1.24138	0.71414	0.67283	0.71048	0.45671	1.33834	0.71138	1.29378	0.0054955	0.0054955	0.0054955
93	11525.9	1.42167	0.83338	1.24562	0.71836	0.67038	0.71067	0.45714	1.33808	0.71119	1.29356	0.005446	0.005446	0.005446
94	11649.1	1.41888	0.8265	1.24214	0.72154	0.66896	0.71084	0.45725	1.33778	0.71085	1.29336	0.0053965	0.0053965	0.0053965
95	11772.5	1.41777	0.82872	1.23588	0.72031	0.66951	0.71135	0.45792	1.33733	0.71052	1.29292	0.005347	0.005347	0.005347
96	11896	1.41806	0.82783	1.23704	0.72012	0.67029	0.71171	0.45828	1.33708	0.71032	1.29273	0.0052975	0.0052975	0.0052975
97	12019.5	1.41383	0.82172	1.23875	0.71985	0.67059	0.71229	0.45851	1.33669	0.70977	1.29244	0.005248	0.005248	0.005248
98	12142.5	1.41805	0.82691	1.2404	0.71833	0.6741	0.71238	0.45861	1.33638	0.70947	1.29228	0.0051985	0.0051985	0.0051985
99	12265.7	1.41269	0.82314	1.23765	0.72151	0.67222	0.71306	0.45917	1.33596	0.70917	1.29204	0.005149	0.005149	0.005149
100	12388.7	1.41637	0.82899	1.24027	0.72286	0.67126	0.71339	0.45938	1.33564	0.70898	1.29183	0.0050995	0.0050995	0.0050995
101	12511.7	1.41134	0.82072	1.23789	0.72458	0.67054	0.71362	0.45959	1.33547	0.70875	1.29166	0.00505	0.00505	0.00505
102	12634.7	1.40365	0.81604	1.23732	0.72468	0.6715	0.71395	0.45976	1.33522	0.70829	1.29142	0.0050005	0.0050005	0.0050005
103	12758.4	1.40639	0.81425	1.23652	0.72571	0.67231	0.71425	0.45999	1.33512	0.70782	1.29132	0.004951	0.004951	0.004951
104	12882	1.41107	0.82261	1.23187	0.72573	0.67411	0.71455	0.46017	1.33488	0.70761	1.29115	0.0049015	0.0049015	0.0049015
105	13006	1.40129	0.81313	1.2313	0.72785	0.67211	0.71475	0.46052	1.33466	0.70744	1.29096	0.004852	0.004852	0.004852
106	13129.5	1.41125	0.82125	1.23297	0.72855	0.67307	0.71525	0.46089	1.33453	0.70717	1.2908	0.0048025	0.0048025	0.0048025
107	13253	1.41119	0.81911	1.23658	0.72826	0.67416	0.71548	0.46112	1.33425	0.70673	1.29058	0.004753	0.004753	0.004753
108	13376	1.40414	0.81552	1.23396	0.72819	0.67423	0.71564	0.4616	1.33404	0.7063	1.29046	0.0047035	0.0047035	0.0047035
109	13499.7	1.39948	0.8083	1.22644	0.72837	0.67413	0.71591	0.46182	1.33386	0.70586	1.29044	0.004654	0.004654	0.004654
110	13622.6	1.40478	0.81329	1.23015	0.72755	0.67496	0.71634	0.46226	1.33357	0.70546	1.29025	0.0046045	0.0046045	0.0046045
111	13745.4	1.39741	0.80896	1.2282	0.72808	0.67627	0.71674	0.4626	1.33331	0.70512	1.29005	0.004555	0.004555	0.004555
112	13868.3	1.39375	0.80899	1.2281	0.72828	0.6773	0.71722	0.46281	1.33305	0.70458	1.28992	0.0045055	0.0045055	0.0045055
113	13991.5	1.39971	0.81484	1.2304	0.72663	0.67854	0.71768	0.46337	1.33269	0.70399	1.28971	0.004456	0.004456	0.004456
114	14115.1	1.39863	0.81027	1.2261	0.72779	0.67894	0.71834	0.46365	1.33241	0.70358	1.28945	0.0044065	0.0044065	0.0044065
115	14238.8	1.38663	0.80204	1.22428	0.7292	0.67829	0.71847	0.46386	1.33206	0.70335	1.28926	0.004357	0.004357	0.004357
116	14362.4	1.39111	0.80003	1.22149	0.73056	0.67915	0.7187	0.46426	1.33162	0.70307	1.28903	0.0043075	0.0043075	0.0043075
117	14485.8	1.39098	0.80229	1.22718	0.72821	0.67944	0.71905	0.46456	1.33134	0.70277	1.28879	0.004258	0.004258	0.004258
118	14609.4	1.39512	0.80459	1.22853	0.72899	0.67939	0.71934	0.46474	1.33118	0.70248	1.28878	0.0042085	0.0042085	0.0042085
119	14733	1.39081	0.80115	1.22764	0.72955	0.67977	0.71971	0.46537	1.33079	0.70224	1.28848	0.004159	0.004159	0.004159
120	14856.2	1.39149	0.80483	1.2255	0.72897	0.68023	0.71987	0.46555	1.33046	0.70178	1.28829	0.0041095	0.0041095	0.0041095
121	14978.9	1.38635	0.80088	1.22056	0.72971	0.68099	0.72022	0.46556	1.33011	0.70153	1.28813	0.00406	0.00406	0.00406
122	15101.8	1.38527	0.79691	1.22181	0.72945	0.68089	0.72057	0.46584	1.32989	0.70111	1.28796	0.0040105	0.0040105	0.0040105
123	15225.4	1.38015	0.7923	1.2203	0.72855	0.68185	0.72076	0.46611	1.32975	0.7007	1.28787	0.003961	0.003961	0.003961
124	15349.1	1.38201	0.79822	1.22013	0.72777	0.68232	0.72099	0.46628	1.32949	0.7004	1.28772	0.0039115	0.0039115	0.0039115
125	15472.9	1.3826	0.79543	1.22095	0.72831	0.68332	0.72126	0.46637	1.32918	0.70008	1.28743	0.003862	0.003862	0.003862
126	15596	1.38516	0.79505	1.22098	0.72862	0.68329	0.72132	0.46669	1.32903	0.69978	1.28743	0.0038125	0.0038125	0.0038125
127	15719.1	1.38175	0.79393	1.22065	0.7291	0.68409	0.72147	0.46662	1.32875	0.69946	1.28725	0.003763	0.003763	0.003763
128	15841.9	1.37328	0.78671	1.21736	0.72875	0.68459	0.72172	0.46722	1.32847	0.69928	1.28704	0.0037135	0.0037135	0.0037135
129	15964.8	1.37517	0.7884	1.21734	0.72907	0.685	0.72197	0.46752	1.32826	0.69904	1.28688	0.003664	0.003664	0.003664
130	16087.7	1.37487	0.78473	1.21716	0.72798	0.68537	0.72229	0.46775	1.32809	0.69865	1.28672	0.0036145	0.0036145	0.0036145
131	16211.1	1.37197	0.78858	1.21687	0.7289	0.68535	0.72281	0.46797	1.32777	0.69844	1.28654	0.003565	0.003565	0.003565
132	16334.3	1.37038	0.78605	1.2117	0.72809	0.68749	0.72341	0.4683	1.32761	0.69836	1.28639	0.0035155	0.0035155	0.0035155
133	16457.4	1.37706	0.79231	1.21773	0.73035	0.6867	0.72351	0.46856	1.3272	0.6981	1.28618	0.003466	0.003466	0.003466
134	16580.7	1.37058	0.78428	1.21445	0.73221	0.68484	0.72373	0.46874	1.32702	0.69775	1.28604	0.0034165	0.0034165	0.0034165
135	16703.9	1.37267	0.78559	1.21448	0.73249	0.68617	0.72406	0.46935	1.32684	0.69741	1.28588	0.003367	0.003367	0.003367
136	16827.3	1.36594	0.78162	1.21255	0.73074	0.68774	0.72394	0.46966	1.32663	0.6972	1.28572	0.0033175	0.0033175	0.0033175
137	16950.3	1.3675	0.78134	1.21381	0.73126	0.68802	0.72423	0.46982	1.32637	0.69693	1.28554	0.003268	0.003268	0.003268
138	17073.2	1.36304	0.77713	1.2141	0.73213	0.68805	0.72434	0.46983	1.3261	0.69694	1.28538	0.0032185	0.0032185	0.0032185
139	17196.7	1.36538	0.77979	1.21458	0.73307	0.68719	0.72443	0.46995	1.326	0.69681	1.28524	0.003169	0.003169	0.003169
140	17319.9	1.36053	0.77712	1.20914	0.73142	0.68849	0.7246	0.47032	1.32578	0.6966	1.28513	0.0031195	0.0031195	0.0031195
141	17443.4	1.36071	0.77586	1.21041	0.73175	0.68892	0.72509	0.47052	1.32558	0.69628	1.28497	0.00307	0.00307	0.00307
142	17566.1	1.35855	0.77215	1.20712	0.73289	0.68889	0.72513	0.47116	1.32534	0.69602	1.28479	0.0030205	0.0030205	0.0030205
143	17689.7	1.35882	0.77555	1.20693	0.73547	0.68526	0.725	0.47108	1.32508	0.69576	1.28465	0.002971	0.002971	0.002971
144	17813.1	1.35406	0.77253	1.20696	0.73603	0.68504	0.72531	0.47132	1.32503	0.6957	1.28457	0.0029215	0.0029215	0.0029215
145	17936.2	1.35561	0.77266	1.20406	0.73489	0.68638	0.72569	0.47147	1.32474	0.69538	1.2844	0.002872	0.002872	0.002872
146	18059.5	1.35364	0.77327	1.2019	0.73618	0.68635	0.7263	0.47156	1.32459	0.69506	1.28427	0.0028225	0.0028225	0.0028225
147	18182.7	1.35156	0.77075	1.20733	0.73583	0.68712	0.72647	0.47195	1.32439	0.69507	1.28414	0.002773	0.002773	0.002773
148	18305.6	1.3503	0.76894	1.19908	0.73561	0.68854	0.72639	0.47198	1.32406	0.69491	1.28391	0.0027235	0.0027235	0.0027235
149	18429.1	1.34944	0.7678	1.20277	0.73622	0.68779	0.7268	0.47211	1.32382	0.6946	1.28377	0.002674	0.002674	0.002674
150	18552.2	1.34871	0.76471	1.20431	0.73585	0.68848	0.72716	0.4723	1.32374	0.6944	1.28371	0.0026245	0.0026245	0.0026245
151	18675.6	1.3433	0.76224	1.19541	0.73531	0.6901	0.72718	0.4726	1.32352	0.69409	1.28364	0.002575	0.002575	0.002575
152	18798.7	1.34688	0.76253	1.19783	0.73502	0.68984	0.72746	0.47293	1.3234	0.69396	1.28356	0.0025255	0.0025255	0.0025255
153	18922.5	1.34572	0.76426	1.19964	0.7355	0.68971	0.72774	0.47319	1.32331	0.69384	1.28343	0.002476	0.002476	0.002476
154	19046	1.33978	0.75719	1.19762	0.73652	0.68921	0.72823	0.47343	1.32334	0.69349	1.28341	0.0024265	0.0024265	0.0024265
155	19169.5	1.34145	0.76114	1.20142	0.73765	0.69048	0.72829	0.47396	1.32324	0.69335	1.28329	0.002377	0.002377	0.002377
156	19292.5	1.34209	0.76253	1.20208	0.73817	0.6907	0.72862	0.47402	1.32308	0.69314	1.28314	0.0023275	0.0023275	0.0023275
157	19415.8	1.34265	0.7594	1.19607	0.73779	0.69134	0.72883	0.47429	1.32292	0.69286	1.28305	0.002278	0.002278	0.002278
158	19539	1.33247	0.75364	1.1918	0.7389	0.69026	0.72915	0.4746	1.32267	0.69259	1.28283	0.0022285	0.0022285	0.0022285
159	19662.2	1.33901	0.7573	1.19864	0.73935	0.69032	0.72957	0.47514	1.32257	0.69232	1.28273	0.002179	0.002179	0.002179
160	19785.3	1.32747	0.7528	1.19379	0.73934	0.69091	0.72989	0.4753	1.32244	0.69208	1.28268	0.0021295	0.0021295	0.0021295
161	19908.6	1.32959	0.75313	1.19119	0.73879	0.69194	0.73012	0.47532	1.32224	0.69182	1.28248	0.00208	0.00208	0.00208
162	20031.8	1.33216	0.75118	1.19388	0.74155	0.69031	0.73056	0.47579	1.32197	0.69151	1.28232	0.0020305	0.0020305	0.0020305
163	20155.5	1.32827	0.75098	1.19324	0.74082	0.69184	0.73099	0.47579	1.32179	0.69101	1.28202	0.001981	0.001981	0.001981
164	20279.1	1.32876	0.74974	1.19285	0.73934	0.69369	0.73134	0.47624	1.32178	0.69067	1.28197	0.0019315	0.0019315	0.0019315
165	20402.6	1.32745	0.74586	1.18788	0.74043	0.69339	0.73154	0.47633	1.32151	0.6905	1.28168	0.001882	0.001882	0.001882
166	20525.6	1.32242	0.7473	1.18984	0.74076	0.69369	0.73171	0.47646	1.32151	0.69045	1.28175	0.0018325	0.0018325	0.0018325
167	20648.4	1.32686	0.74741	1.18739	0.74002	0.69327	0.73212	0.47619	1.32149	0.69031	1.28159	0.001783	0.001783	0.001783
168	20771.3	1.32255	0.74642	1.18955	0.7419	0.69039	0.73165	0.47645	1.32142	0.69023	1.28149	0.0017335	0.0017335	0.0017335
169	20893.5	1.31827	0.74395	1.18517	0.74193	0.69002	0.73196	0.47674	1.32138	0.69012	1.28142	0.001684	0.001684	0.001684
170	21016.7	1.31896	0.73918	1.18967	0.74527	0.68854	0.73241	0.47724	1.32116	0.68981	1.28119	0.0016345	0.0016345	0.0016345
171	21139.5	1.31096	0.7351	1.18218	0.74438	0.68894	0.73263	0.47721	1.32121	0.6897	1.2812	0.001585	0.001585	0.001585
172	21262.3	1.31543	0.74069	1.18876	0.74625	0.68729	0.73271	0.47737	1.32103	0.68968	1.28115	0.0015355	0.0015355	0.0015355
173	21386.3	1.3072	0.73355	1.18415	0.74704	0.68779	0.73291	0.47743	1.3211	0.68955	1.28108	0.001486	0.001486	0.001486
174	21509.7	1.3119	0.73604	1.18492	0.74663	0.6892	0.73318	0.47773	1.32096	0.68951	1.28094	0.0014365	0.0014365	0.0014365
175	21633.2	1.31111	0.73601	1.18478	0.74537	0.69018	0.73382	0.4782	1.32098	0.68918	1.281	0.001387	0.001387	0.001387
176	21756.4	1.31019	0.73509	1.1865	0.74692	0.68894	0.73347	0.47831	1.32081	0.68903	1.28084	0.0013375	0.0013375	0.0013375
177	21879.4	1.30767	0.7356	1.18194	0.74866	0.6871	0.73386	0.47863	1.32081	0.68893	1.28075	0.001288	0.001288	0.001288
178	22003.1	1.30653	0.73431	1.18404	0.74881	0.68782	0.73395	0.47892	1.32089	0.6889	1.28082	0.0012385	0.0012385	0.0012385
179	22126.4	1.30066	0.72828	1.17852	0.74914	0.68765	0.73434	0.47902	1.32101	0.68883	1.2808	0.001189	0.001189	0.001189
180	22249.6	1.30164	0.72782	1.17789	0.74815	0.68909	0.73428	0.47901	1.32083	0.68858	1.28061	0.0011395	0.0011395	0.0011395
181	22372.1	1.30067	0.72895	1.17828	0.74896	0.68917	0.7343	0.47926	1.32077	0.68868	1.28052	0.00109	0.00109	0.00109
182	22494.9	1.30008	0.72569	1.17788	0.74989	0.68881	0.73414	0.47912	1.32076	0.68877	1.2805	0.0010405	0.0010405	0.0010405
183	22618	1.29654	0.72484	1.17643	0.75108	0.68732	0.73423	0.47889	1.32092	0.68851	1.28051	0.000991	0.000991	0.000991
184	22741.3	1.29505	0.72521	1.17331	0.75031	0.68811	0.73454	0.47909	1.32085	0.68851	1.28045	0.0009415	0.0009415	0.0009415
185	22864	1.29853	0.72815	1.17953	0.75056	0.68969	0.73477	0.47917	1.32086	0.68813	1.28042	0.000892	0.000892	0.000892
186	22987.1	1.29849	0.72532	1.1757	0.74975	0.6914	0.73485	0.47949	1.32074	0.68789	1.28027	0.0008425	0.0008425	0.0008425
187	23109.9	1.29371	0.72522	1.17487	0.74952	0.69105	0.73498	0.47954	1.3208	0.68769	1.28023	0.000793	0.000793	0.000793
188	23233.1	1.28933	0.71974	1.16758	0.74982	0.69154	0.73526	0.47944	1.32074	0.68755	1.28017	0.0007435	0.0007435	0.0007435
189	23355.8	1.2915	0.71915	1.17354	0.74724	0.69365	0.73558	0.48005	1.3209	0.68738	1.28015	0.000694	0.000694	0.000694
190	23478.5	1.28916	0.72034	1.17219	0.74757	0.69372	0.73563	0.47988	1.32084	0.6872	1.28014	0.0006445	0.0006445	0.0006445
191	23600.1	1.26147	0.68806	1.21949	0.74796	0.69385	0.73584	0.48002	1.32095	0.68721	1.2802	0.000595	0.000595	0.000595
192	23720.2	1.24755	0.67297	1.21268	0.74853	0.69345	0.73503	0.47968	1.32123	0.68729	1.28025	0.0005455	0.0005455	0.0005455
193	23840.8	1.24366	0.67166	1.2075	0.74875	0.69369	0.7354	0.47958	1.32132	0.68717	1.28028	0.000496	0.000496	0.000496
194	23960.7	1.23846	0.66659	1.20822	0.74897	0.6942	0.73566	0.47997	1.32145	0.68695	1.28034	0.0004465	0.0004465	0.0004465
195	24081.3	1.23594	0.66545	1.20277	0.75024	0.69402	0.73576	0.48041	1.32147	0.68698	1.28036	0.000397	0.000397	0.000397
196	24202	1.23295	0.66374	1.20029	0.74999	0.69582	0.73604	0.48041	1.32157	0.68677	1.28034	0.0003475	0.0003475	0.0003475
197	24322.9	1.23189	0.66201	1.20101	0.75128	0.69545	0.7364	0.48092	1.32173	0.68648	1.28038	0.000298	0.000298	0.000298
198	24443.2	1.22797	0.65817	1.20142	0.7518	0.69482	0.73672	0.48099	1.32187	0.68603	1.28043	0.0002485	0.0002485	0.0002485
199	24563.4	1.2257	0.65666	1.19678	0.75363	0.69286	0.73691	0.48136	1.32201	0.68562	1.2805	0.000199	0.000199	0.000199
200	24683.5	1.2247	0.65677	1.20033	0.75394	0.69348	0.7376	0.48149	1.32208	0.68526	1.2806	0.0001495	0.0001495	0.0001495
