# Supplementary material for: LMAD-YOLO: A vehicle image detection algorithm for drone aerial photography based on multi-scale feature fusion
Source: PLoS One. 2025 Jul 15;20(7):e0328248. doi: 10.1371/journal.pone.0328248 (PMC12262879; doi:10.1371/journal.pone.0328248)
Supplement: S1 File — (ZIP) [file pone.0328248.s001.zip › S1 Model training result data/Drone Vehicle/Train/YOLO11/results.csv]

epoch	time	train/box_loss	train/cls_loss	train/dfl_loss	metrics/precision(B)	metrics/recall(B)	metrics/mAP50(B)	metrics/mAP50-95(B)	val/box_loss	val/cls_loss	val/dfl_loss	lr/pg0	lr/pg1	lr/pg2
1	109.417	3.81823	3.11727	2.82779	0.67563	0.06319	0.05606	0.02046	2.76044	2.48828	2.28612	0.0700658	0.00332602	0.00332602
2	214.031	2.41711	1.97036	1.86392	0.25627	0.15672	0.15298	0.07155	2.0496	1.61986	1.77921	0.0400328	0.00662639	0.00662639
3	314.184	2.05678	1.58101	1.6193	0.22952	0.30039	0.20155	0.09809	1.86326	1.5053	1.64261	0.00996686	0.00989376	0.00989376
4	415.049	1.90657	1.41807	1.53226	0.24642	0.31182	0.24549	0.12	1.79674	1.23631	1.58591	0.0098515	0.0098515	0.0098515
5	515.543	1.82725	1.3103	1.48346	0.30565	0.35384	0.28613	0.14794	1.64891	1.12873	1.49297	0.009802	0.009802	0.009802
6	616.422	1.77426	1.23759	1.44889	0.32239	0.40838	0.30666	0.1592	1.64129	1.05683	1.48497	0.0097525	0.0097525	0.0097525
7	716.756	1.74965	1.20125	1.43498	0.36371	0.40006	0.3379	0.18339	1.6142	1.05864	1.46765	0.009703	0.009703	0.009703
8	817.414	1.72104	1.16065	1.41483	0.38542	0.42242	0.38058	0.20372	1.58597	1.01535	1.4494	0.0096535	0.0096535	0.0096535
9	918.213	1.69858	1.13898	1.40702	0.40225	0.431	0.39194	0.21294	1.55598	0.99309	1.43605	0.009604	0.009604	0.009604
10	1019.87	1.68019	1.11506	1.39208	0.40582	0.46304	0.40118	0.22088	1.5537	0.97735	1.42772	0.0095545	0.0095545	0.0095545
11	1120.91	1.67675	1.10705	1.38811	0.43292	0.43209	0.41074	0.22816	1.54099	0.95832	1.41993	0.009505	0.009505	0.009505
12	1221.62	1.65659	1.08556	1.3791	0.4072	0.47574	0.42359	0.23672	1.53365	0.94749	1.41036	0.0094555	0.0094555	0.0094555
13	1322.46	1.63918	1.07379	1.36854	0.47664	0.46219	0.43843	0.24996	1.52342	0.94078	1.40376	0.009406	0.009406	0.009406
14	1422.66	1.63446	1.0623	1.36318	0.47145	0.49805	0.45743	0.26176	1.51728	0.90842	1.39685	0.0093565	0.0093565	0.0093565
15	1523.14	1.63169	1.05922	1.35664	0.46526	0.51067	0.45532	0.26523	1.49829	0.91771	1.39072	0.009307	0.009307	0.009307
16	1623.39	1.62994	1.05181	1.36193	0.47094	0.51698	0.47003	0.26962	1.5071	0.90113	1.39237	0.0092575	0.0092575	0.0092575
17	1724.36	1.62311	1.04719	1.3554	0.47801	0.5112	0.48871	0.28295	1.4984	0.89748	1.38899	0.009208	0.009208	0.009208
18	1825.18	1.6146	1.03112	1.34803	0.49089	0.51526	0.48476	0.27792	1.49402	0.90074	1.38619	0.0091585	0.0091585	0.0091585
19	1925.09	1.60944	1.02789	1.34451	0.51787	0.54562	0.52068	0.30639	1.48511	0.86928	1.37576	0.009109	0.009109	0.009109
20	2025.93	1.60319	1.02554	1.34225	0.52367	0.53637	0.51336	0.30272	1.48001	0.87687	1.37115	0.0090595	0.0090595	0.0090595
21	2126.12	1.59758	1.01694	1.33734	0.51789	0.54268	0.52349	0.3116	1.46768	0.85923	1.36459	0.00901	0.00901	0.00901
22	2226.78	1.58993	1.00761	1.32708	0.53157	0.54879	0.52636	0.31609	1.45595	0.85877	1.35361	0.0089605	0.0089605	0.0089605
23	2327.78	1.5818	1.00858	1.322	0.5324	0.56771	0.544	0.3262	1.45228	0.83889	1.35075	0.008911	0.008911	0.008911
24	2427.66	1.5832	1.00485	1.31719	0.55356	0.56064	0.54733	0.32938	1.44847	0.85058	1.34925	0.0088615	0.0088615	0.0088615
25	2527.97	1.58056	0.99891	1.31452	0.55018	0.56876	0.558	0.33581	1.44148	0.8345	1.343	0.008812	0.008812	0.008812
26	2628.58	1.56632	0.98881	1.30804	0.54244	0.57994	0.56377	0.34039	1.4361	0.82499	1.33749	0.0087625	0.0087625	0.0087625
27	2729.15	1.56809	0.98888	1.30608	0.54047	0.58056	0.55788	0.33775	1.43632	0.83112	1.33716	0.008713	0.008713	0.008713
28	2829.04	1.56589	0.98911	1.3061	0.58393	0.57193	0.57456	0.34844	1.42918	0.82176	1.33425	0.0086635	0.0086635	0.0086635
29	2928.67	1.55408	0.97569	1.29623	0.57176	0.57925	0.57298	0.34887	1.42314	0.82013	1.32768	0.008614	0.008614	0.008614
30	3029.31	1.55979	0.98124	1.29664	0.56724	0.58713	0.57939	0.35269	1.42184	0.81846	1.32726	0.0085645	0.0085645	0.0085645
31	3129.39	1.55345	0.97578	1.29501	0.58083	0.58839	0.58004	0.35381	1.41818	0.81849	1.32425	0.008515	0.008515	0.008515
32	3230.15	1.54512	0.96398	1.28982	0.57961	0.59221	0.58756	0.35873	1.41285	0.80981	1.31837	0.0084655	0.0084655	0.0084655
33	3330.61	1.54827	0.96964	1.29194	0.59067	0.59214	0.5937	0.36437	1.41418	0.80681	1.32033	0.008416	0.008416	0.008416
34	3430.83	1.54026	0.95975	1.28417	0.58938	0.59899	0.58952	0.3631	1.41048	0.8045	1.31759	0.0083665	0.0083665	0.0083665
35	3530.76	1.54576	0.96502	1.28839	0.60197	0.59879	0.60336	0.37155	1.40631	0.80207	1.31562	0.008317	0.008317	0.008317
36	3631.02	1.54115	0.96442	1.28669	0.61681	0.58602	0.60727	0.37236	1.4055	0.7969	1.31443	0.0082675	0.0082675	0.0082675
37	3731.4	1.53771	0.95625	1.28373	0.62267	0.59633	0.6128	0.3786	1.39817	0.79526	1.31034	0.008218	0.008218	0.008218
38	3831.68	1.52716	0.94959	1.27973	0.62354	0.60119	0.61413	0.37793	1.39909	0.79335	1.30955	0.0081685	0.0081685	0.0081685
39	3931.91	1.53273	0.95343	1.27968	0.61095	0.61036	0.61671	0.38104	1.39511	0.78993	1.30615	0.008119	0.008119	0.008119
40	4032.07	1.52558	0.94942	1.27465	0.62602	0.60346	0.61737	0.38061	1.39349	0.78928	1.30538	0.0080695	0.0080695	0.0080695
41	4132.41	1.52552	0.94415	1.2783	0.63401	0.59692	0.61762	0.38251	1.39049	0.78584	1.30386	0.00802	0.00802	0.00802
42	4233.33	1.52309	0.94152	1.27506	0.61564	0.61907	0.62385	0.38499	1.3903	0.78338	1.30416	0.0079705	0.0079705	0.0079705
43	4333.18	1.52219	0.93936	1.27386	0.63688	0.60534	0.62858	0.38931	1.3855	0.78102	1.29949	0.007921	0.007921	0.007921
44	4433.27	1.52168	0.94032	1.26844	0.61926	0.6118	0.62441	0.3857	1.38665	0.78208	1.29997	0.0078715	0.0078715	0.0078715
45	4533.55	1.51851	0.94131	1.27108	0.62577	0.61873	0.63093	0.39139	1.38551	0.78054	1.29777	0.007822	0.007822	0.007822
46	4634.12	1.51682	0.93301	1.26793	0.63153	0.62414	0.63743	0.39504	1.38593	0.77671	1.29818	0.0077725	0.0077725	0.0077725
47	4734.48	1.51284	0.93068	1.26479	0.63769	0.62026	0.63846	0.39759	1.38115	0.77635	1.29593	0.007723	0.007723	0.007723
48	4834.68	1.51329	0.93281	1.26408	0.63923	0.6184	0.63841	0.39826	1.37795	0.77501	1.29401	0.0076735	0.0076735	0.0076735
49	4934.81	1.50872	0.93221	1.26723	0.64071	0.62557	0.64065	0.39976	1.37883	0.77249	1.2942	0.007624	0.007624	0.007624
50	5034.95	1.51655	0.93882	1.26464	0.64055	0.62461	0.64144	0.40211	1.37499	0.77245	1.29191	0.0075745	0.0075745	0.0075745
51	5135.15	1.50416	0.92285	1.25843	0.64224	0.62499	0.64305	0.40261	1.37507	0.77126	1.29139	0.007525	0.007525	0.007525
52	5235.51	1.50019	0.92184	1.25785	0.63693	0.63047	0.6451	0.40434	1.37399	0.77128	1.28986	0.0074755	0.0074755	0.0074755
53	5336.25	1.50517	0.92907	1.25573	0.64365	0.63097	0.64709	0.40539	1.37205	0.77048	1.28861	0.007426	0.007426	0.007426
54	5436.78	1.49723	0.91971	1.25483	0.6475	0.63122	0.64931	0.40659	1.37149	0.76928	1.28768	0.0073765	0.0073765	0.0073765
55	5537.13	1.49777	0.91752	1.25674	0.64985	0.63199	0.65201	0.40878	1.37031	0.76753	1.28679	0.007327	0.007327	0.007327
56	5637.17	1.50002	0.92135	1.25621	0.65799	0.62815	0.65562	0.4119	1.36939	0.76594	1.2862	0.0072775	0.0072775	0.0072775
57	5738.05	1.49302	0.91666	1.25141	0.65913	0.63088	0.65743	0.41398	1.36861	0.76485	1.28531	0.007228	0.007228	0.007228
58	5838.38	1.48937	0.91403	1.24807	0.65573	0.62821	0.65797	0.41457	1.36695	0.76407	1.28413	0.0071785	0.0071785	0.0071785
59	5938.73	1.49017	0.90683	1.24865	0.65173	0.63807	0.66028	0.41556	1.36618	0.76263	1.2835	0.007129	0.007129	0.007129
60	6038.97	1.49521	0.91293	1.25348	0.66012	0.63248	0.66203	0.41692	1.36519	0.76173	1.28266	0.0070795	0.0070795	0.0070795
61	6139.48	1.49504	0.9148	1.25283	0.66092	0.63492	0.66226	0.41781	1.36409	0.76114	1.28191	0.00703	0.00703	0.00703
62	6239.52	1.48571	0.91042	1.24329	0.66701	0.63518	0.66273	0.41792	1.36327	0.76083	1.28128	0.0069805	0.0069805	0.0069805
63	6339.82	1.49151	0.91014	1.25102	0.66999	0.634	0.66431	0.41905	1.36287	0.7597	1.28086	0.006931	0.006931	0.006931
64	6440.11	1.48165	0.90439	1.24308	0.66983	0.63481	0.66484	0.41939	1.36225	0.75932	1.28034	0.0068815	0.0068815	0.0068815
65	6540.54	1.48054	0.90042	1.24397	0.67127	0.63452	0.66615	0.4201	1.36188	0.75826	1.2797	0.006832	0.006832	0.006832
66	6640.79	1.47889	0.90113	1.24385	0.66997	0.63746	0.66714	0.42064	1.36103	0.75718	1.279	0.0067825	0.0067825	0.0067825
67	6741.6	1.47653	0.89725	1.24182	0.67268	0.64125	0.66947	0.42196	1.36058	0.75632	1.27867	0.006733	0.006733	0.006733
68	6841.67	1.47552	0.89823	1.23875	0.67553	0.64273	0.67044	0.42294	1.35987	0.75535	1.27811	0.0066835	0.0066835	0.0066835
69	6942.56	1.47913	0.90207	1.24305	0.67889	0.63991	0.67097	0.42406	1.35948	0.75481	1.27768	0.006634	0.006634	0.006634
70	7042.63	1.47022	0.89466	1.23684	0.67921	0.63998	0.67251	0.42502	1.35905	0.75421	1.27721	0.0065845	0.0065845	0.0065845
71	7142.97	1.47299	0.89317	1.23878	0.67752	0.6418	0.67314	0.42586	1.3584	0.75335	1.27673	0.006535	0.006535	0.006535
72	7243.34	1.47053	0.896	1.23551	0.6804	0.63994	0.67375	0.42616	1.35804	0.7529	1.27636	0.0064855	0.0064855	0.0064855
73	7343.41	1.47037	0.89459	1.23961	0.6775	0.64207	0.67407	0.4268	1.35789	0.75274	1.27616	0.006436	0.006436	0.006436
74	7443.88	1.47089	0.89267	1.23176	0.67293	0.64685	0.67449	0.42713	1.35766	0.75225	1.27594	0.0063865	0.0063865	0.0063865
75	7543.83	1.47058	0.89247	1.23866	0.6759	0.64337	0.67494	0.42791	1.35753	0.7518	1.2757	0.006337	0.006337	0.006337
76	7644.36	1.47166	0.89605	1.2347	0.67382	0.64655	0.6757	0.42824	1.35706	0.75137	1.27525	0.0062875	0.0062875	0.0062875
77	7744.73	1.46104	0.88772	1.23207	0.6758	0.64779	0.67688	0.42882	1.35668	0.75075	1.27497	0.006238	0.006238	0.006238
78	7844.83	1.46455	0.88756	1.22865	0.67833	0.64799	0.67793	0.42961	1.35638	0.75019	1.27476	0.0061885	0.0061885	0.0061885
79	7944.56	1.46407	0.88816	1.23438	0.67706	0.64819	0.67806	0.42971	1.35597	0.74983	1.27447	0.006139	0.006139	0.006139
80	8044.65	1.46093	0.88364	1.23025	0.68098	0.64566	0.67824	0.43018	1.35569	0.7494	1.27427	0.0060895	0.0060895	0.0060895
81	8144.33	1.45822	0.8836	1.22644	0.67812	0.64855	0.67872	0.43048	1.35537	0.74865	1.27418	0.00604	0.00604	0.00604
82	8244.28	1.45935	0.88237	1.23053	0.67866	0.64899	0.67927	0.43096	1.35504	0.74844	1.2739	0.0059905	0.0059905	0.0059905
83	8343.98	1.4586	0.88156	1.23129	0.67978	0.64991	0.67988	0.43095	1.35463	0.74821	1.27359	0.005941	0.005941	0.005941
84	8444.56	1.45594	0.87884	1.22603	0.68022	0.65032	0.68021	0.43163	1.35412	0.74758	1.27308	0.0058915	0.0058915	0.0058915
85	8544.92	1.45478	0.87836	1.22441	0.67921	0.65264	0.68072	0.43199	1.35394	0.74722	1.27293	0.005842	0.005842	0.005842
86	8645.24	1.45349	0.87711	1.22179	0.67717	0.6539	0.68128	0.43218	1.35358	0.747	1.27263	0.0057925	0.0057925	0.0057925
87	8745.93	1.45845	0.88384	1.22944	0.67638	0.65377	0.68182	0.43262	1.35335	0.74683	1.27242	0.005743	0.005743	0.005743
88	8846.35	1.45594	0.88095	1.22497	0.68002	0.65316	0.68224	0.43294	1.35288	0.74645	1.27199	0.0056935	0.0056935	0.0056935
89	8946.56	1.45088	0.87337	1.22405	0.68032	0.65295	0.68282	0.43334	1.35251	0.74606	1.27179	0.005644	0.005644	0.005644
90	9046.46	1.452	0.87687	1.22284	0.67967	0.65299	0.6828	0.43341	1.35229	0.74553	1.27159	0.0055945	0.0055945	0.0055945
91	9147.03	1.44378	0.87231	1.21963	0.68074	0.65441	0.68332	0.43387	1.35205	0.74497	1.27125	0.005545	0.005545	0.005545
92	9247.22	1.44884	0.87276	1.22214	0.68216	0.65553	0.68425	0.43417	1.35173	0.74437	1.27105	0.0054955	0.0054955	0.0054955
93	9347.74	1.44553	0.87292	1.22375	0.68503	0.65365	0.68458	0.43438	1.35158	0.74387	1.27096	0.005446	0.005446	0.005446
94	9448.82	1.44468	0.86666	1.22192	0.68174	0.65657	0.68509	0.43486	1.35123	0.74315	1.27073	0.0053965	0.0053965	0.0053965
95	9547.97	1.44238	0.86958	1.21504	0.68397	0.65553	0.68542	0.43545	1.35112	0.74266	1.27058	0.005347	0.005347	0.005347
96	9648.01	1.44316	0.87034	1.21572	0.68363	0.65655	0.686	0.43576	1.35062	0.74233	1.2701	0.0052975	0.0052975	0.0052975
97	9748.25	1.43853	0.86151	1.21713	0.68412	0.65683	0.68665	0.43659	1.35038	0.74194	1.26991	0.005248	0.005248	0.005248
98	9848.34	1.44394	0.86785	1.21886	0.68387	0.65751	0.68696	0.43652	1.35022	0.74147	1.26976	0.0051985	0.0051985	0.0051985
99	9948.75	1.43809	0.86363	1.21576	0.68271	0.65781	0.6875	0.43697	1.35006	0.74096	1.26953	0.005149	0.005149	0.005149
100	10047.8	1.44374	0.8674	1.2193	0.6833	0.65795	0.68782	0.43751	1.34974	0.74053	1.26922	0.0050995	0.0050995	0.0050995
101	10147.2	1.43801	0.86044	1.21652	0.68337	0.65737	0.68841	0.43801	1.34961	0.74013	1.26906	0.00505	0.00505	0.00505
102	10247.4	1.4294	0.85828	1.21432	0.68182	0.65894	0.68876	0.43823	1.34931	0.73981	1.26875	0.0050005	0.0050005	0.0050005
103	10347.2	1.43313	0.85758	1.21621	0.68017	0.65991	0.68907	0.43844	1.34904	0.73942	1.26857	0.004951	0.004951	0.004951
104	10447.6	1.44042	0.86479	1.21213	0.68344	0.65792	0.68933	0.43891	1.34859	0.73898	1.26825	0.0049015	0.0049015	0.0049015
105	10547.4	1.42704	0.85513	1.21008	0.68356	0.65928	0.6896	0.43938	1.34828	0.73865	1.26801	0.004852	0.004852	0.004852
106	10647.7	1.43828	0.86126	1.21256	0.68574	0.65824	0.68998	0.43976	1.34777	0.73831	1.26759	0.0048025	0.0048025	0.0048025
107	10747.6	1.43719	0.86355	1.21496	0.68615	0.65868	0.69029	0.44011	1.34762	0.73801	1.26737	0.004753	0.004753	0.004753
108	10847.3	1.43177	0.85773	1.21197	0.68877	0.65826	0.69112	0.44046	1.3472	0.73767	1.26702	0.0047035	0.0047035	0.0047035
109	10946.8	1.42687	0.84991	1.20654	0.6892	0.65775	0.69125	0.44083	1.34687	0.73711	1.26676	0.004654	0.004654	0.004654
110	11046.7	1.43374	0.85643	1.20901	0.69003	0.65735	0.69147	0.44079	1.3466	0.7368	1.2666	0.0046045	0.0046045	0.0046045
111	11146.5	1.42643	0.85185	1.20838	0.68994	0.65996	0.69211	0.44131	1.34628	0.73641	1.26637	0.004555	0.004555	0.004555
112	11246.3	1.42156	0.85259	1.20727	0.6923	0.65788	0.69223	0.44193	1.34588	0.73611	1.266	0.0045055	0.0045055	0.0045055
113	11346.3	1.4292	0.85701	1.21053	0.69403	0.65706	0.69272	0.4421	1.34541	0.73583	1.26562	0.004456	0.004456	0.004456
114	11447	1.4264	0.85291	1.20539	0.69815	0.65627	0.69327	0.44239	1.3451	0.73535	1.26533	0.0044065	0.0044065	0.0044065
115	11547.2	1.4173	0.84638	1.20253	0.69779	0.65723	0.69377	0.44274	1.34477	0.73498	1.26498	0.004357	0.004357	0.004357
116	11647.2	1.42084	0.84388	1.20109	0.69697	0.65813	0.69411	0.44271	1.34464	0.73482	1.26479	0.0043075	0.0043075	0.0043075
117	11747.1	1.41934	0.84698	1.20462	0.69892	0.65836	0.69444	0.44296	1.34436	0.73454	1.26453	0.004258	0.004258	0.004258
118	11846.9	1.42332	0.84831	1.20518	0.69987	0.65912	0.69473	0.44337	1.34415	0.73426	1.26437	0.0042085	0.0042085	0.0042085
119	11946.8	1.42172	0.84581	1.20662	0.70291	0.65797	0.6951	0.44349	1.34373	0.73398	1.26394	0.004159	0.004159	0.004159
120	12045.8	1.41872	0.84772	1.20215	0.70095	0.6595	0.69574	0.44397	1.34342	0.73363	1.26371	0.0041095	0.0041095	0.0041095
121	12146.2	1.41772	0.84432	1.20024	0.69787	0.66329	0.69597	0.44398	1.34302	0.73325	1.26329	0.00406	0.00406	0.00406
122	12246.5	1.41591	0.84095	1.20176	0.69893	0.66391	0.69647	0.44439	1.34286	0.73291	1.26311	0.0040105	0.0040105	0.0040105
123	12346.8	1.41062	0.83877	1.19878	0.69995	0.66464	0.69713	0.44494	1.34264	0.73256	1.26295	0.003961	0.003961	0.003961
124	12446.7	1.4158	0.84373	1.20079	0.70204	0.66458	0.69753	0.44509	1.34219	0.73238	1.26257	0.0039115	0.0039115	0.0039115
125	12546.4	1.41392	0.84083	1.20003	0.70284	0.66421	0.6979	0.44562	1.34184	0.73208	1.26223	0.003862	0.003862	0.003862
126	12646.7	1.41604	0.84019	1.1997	0.70554	0.66381	0.69834	0.44599	1.34145	0.73163	1.26185	0.0038125	0.0038125	0.0038125
127	12747	1.41526	0.83975	1.20081	0.7062	0.66336	0.69865	0.44645	1.34109	0.73142	1.26144	0.003763	0.003763	0.003763
128	12846.6	1.40344	0.83258	1.19522	0.70745	0.66279	0.69901	0.44688	1.34074	0.73104	1.26113	0.0037135	0.0037135	0.0037135
129	12946.8	1.40842	0.83515	1.19668	0.7094	0.66343	0.69953	0.44726	1.34041	0.73066	1.26081	0.003664	0.003664	0.003664
130	13047.4	1.40697	0.83235	1.19677	0.71199	0.66256	0.69973	0.44769	1.3401	0.73023	1.26046	0.0036145	0.0036145	0.0036145
131	13146.7	1.40296	0.83319	1.19544	0.71261	0.66215	0.70013	0.44788	1.33983	0.72986	1.26026	0.003565	0.003565	0.003565
132	13247.1	1.40532	0.83182	1.19257	0.71323	0.66274	0.70047	0.44829	1.33932	0.72965	1.25993	0.0035155	0.0035155	0.0035155
133	13346.9	1.40974	0.83787	1.19667	0.71414	0.66326	0.701	0.44835	1.33888	0.72949	1.25962	0.003466	0.003466	0.003466
134	13447.3	1.403	0.83117	1.1935	0.71274	0.66363	0.70118	0.44866	1.33856	0.72917	1.25935	0.0034165	0.0034165	0.0034165
135	13547.4	1.40628	0.8311	1.19329	0.71162	0.66469	0.70145	0.44921	1.33813	0.72888	1.25899	0.003367	0.003367	0.003367
136	13647.9	1.39932	0.82709	1.19147	0.71437	0.66438	0.70196	0.44953	1.3379	0.7287	1.25869	0.0033175	0.0033175	0.0033175
137	13748.5	1.4004	0.82737	1.19269	0.71741	0.66217	0.702	0.44967	1.33769	0.7283	1.25846	0.003268	0.003268	0.003268
138	13848.3	1.39963	0.82426	1.19427	0.71473	0.66515	0.70241	0.44998	1.33749	0.728	1.25815	0.0032185	0.0032185	0.0032185
139	13948	1.39818	0.82806	1.19322	0.7169	0.66436	0.703	0.45019	1.33725	0.72763	1.25794	0.003169	0.003169	0.003169
140	14048	1.39463	0.82458	1.18964	0.71794	0.66375	0.70335	0.45076	1.33696	0.72722	1.25759	0.0031195	0.0031195	0.0031195
141	14147.9	1.39397	0.82412	1.18934	0.71757	0.66418	0.70343	0.45066	1.3368	0.7271	1.2574	0.00307	0.00307	0.00307
142	14247.5	1.3943	0.81954	1.18623	0.71799	0.66457	0.70364	0.4511	1.33645	0.72675	1.25705	0.0030205	0.0030205	0.0030205
143	14347.8	1.39465	0.82296	1.18541	0.71921	0.66356	0.70396	0.4514	1.3362	0.72655	1.2568	0.002971	0.002971	0.002971
144	14448	1.39199	0.82056	1.18783	0.72109	0.664	0.70417	0.45156	1.33592	0.72627	1.25656	0.0029215	0.0029215	0.0029215
145	14548.2	1.39133	0.81972	1.18339	0.72001	0.66366	0.70438	0.45197	1.33561	0.72589	1.25621	0.002872	0.002872	0.002872
146	14647.7	1.39044	0.8215	1.18241	0.72022	0.66337	0.7046	0.45209	1.33539	0.7257	1.25595	0.0028225	0.0028225	0.0028225
147	14747.3	1.38805	0.8176	1.1878	0.71924	0.66444	0.70493	0.45247	1.33515	0.72559	1.25562	0.002773	0.002773	0.002773
148	14847.6	1.3856	0.81643	1.17932	0.72021	0.66398	0.70528	0.45307	1.33475	0.72532	1.25527	0.0027235	0.0027235	0.0027235
149	14947.7	1.38544	0.81801	1.18216	0.72224	0.66312	0.70553	0.45352	1.33447	0.72496	1.255	0.002674	0.002674	0.002674
150	15047.5	1.38746	0.81447	1.1851	0.72233	0.66292	0.70547	0.45375	1.3343	0.7248	1.25476	0.0026245	0.0026245	0.0026245
151	15147.6	1.38233	0.81082	1.17665	0.7207	0.66387	0.70594	0.45419	1.33426	0.72461	1.25461	0.002575	0.002575	0.002575
152	15247.8	1.38352	0.81046	1.17761	0.72131	0.66426	0.70658	0.45454	1.33407	0.72427	1.25428	0.0025255	0.0025255	0.0025255
153	15348.7	1.38317	0.81302	1.17943	0.72138	0.66435	0.7068	0.45506	1.33391	0.7241	1.25411	0.002476	0.002476	0.002476
154	15449.2	1.37742	0.80516	1.17815	0.72204	0.66367	0.70705	0.45517	1.33382	0.72406	1.25386	0.0024265	0.0024265	0.0024265
155	15549.1	1.37879	0.81092	1.18108	0.72223	0.66426	0.7071	0.45568	1.33376	0.72375	1.25362	0.002377	0.002377	0.002377
156	15649.4	1.37964	0.81095	1.18036	0.72353	0.663	0.70762	0.45583	1.33348	0.72348	1.25328	0.0023275	0.0023275	0.0023275
157	15750.1	1.38195	0.81055	1.17675	0.72572	0.66278	0.70786	0.45645	1.33323	0.72335	1.25298	0.002278	0.002278	0.002278
158	15849.8	1.36927	0.80308	1.17173	0.7263	0.66131	0.70794	0.4564	1.33309	0.72333	1.25269	0.0022285	0.0022285	0.0022285
159	15949.7	1.37819	0.80623	1.17792	0.72798	0.6618	0.70802	0.45671	1.33279	0.72344	1.25247	0.002179	0.002179	0.002179
160	16049.6	1.36854	0.80389	1.17434	0.72748	0.66139	0.70828	0.45738	1.33241	0.72326	1.25208	0.0021295	0.0021295	0.0021295
161	16149.6	1.36861	0.80262	1.17106	0.72935	0.66099	0.70864	0.45746	1.33236	0.72296	1.2519	0.00208	0.00208	0.00208
162	16249.8	1.37289	0.80179	1.17396	0.72644	0.66179	0.70856	0.45792	1.33215	0.72296	1.25169	0.0020305	0.0020305	0.0020305
163	16350.2	1.37048	0.8024	1.17519	0.72663	0.66312	0.70909	0.45766	1.33208	0.72288	1.25142	0.001981	0.001981	0.001981
164	16450	1.36893	0.80044	1.17234	0.72754	0.66242	0.7094	0.45794	1.33197	0.72254	1.2513	0.0019315	0.0019315	0.0019315
165	16550.4	1.36967	0.79644	1.16989	0.72677	0.6632	0.7097	0.45811	1.33176	0.72223	1.25106	0.001882	0.001882	0.001882
166	16650.6	1.36319	0.79785	1.1701	0.7272	0.66362	0.71028	0.45857	1.3315	0.72212	1.25073	0.0018325	0.0018325	0.0018325
167	16750.5	1.36761	0.79885	1.16791	0.72777	0.6629	0.7101	0.45903	1.33137	0.72201	1.25048	0.001783	0.001783	0.001783
168	16850.9	1.36572	0.79898	1.1708	0.73045	0.6621	0.71067	0.45923	1.33114	0.72196	1.25024	0.0017335	0.0017335	0.0017335
169	16950.5	1.36044	0.79422	1.16632	0.73367	0.66076	0.711	0.45955	1.33091	0.72197	1.24996	0.001684	0.001684	0.001684
170	17050.6	1.3614	0.79097	1.17028	0.72967	0.66394	0.71127	0.4599	1.3307	0.72171	1.24969	0.0016345	0.0016345	0.0016345
171	17150.7	1.35537	0.78791	1.16567	0.73062	0.66424	0.71157	0.46034	1.33033	0.72172	1.24931	0.001585	0.001585	0.001585
172	17250	1.35753	0.79091	1.17017	0.73141	0.66428	0.71194	0.46027	1.33024	0.72175	1.24914	0.0015355	0.0015355	0.0015355
173	17350.1	1.35139	0.78561	1.16615	0.73201	0.66449	0.71196	0.46028	1.33003	0.72165	1.24881	0.001486	0.001486	0.001486
174	17450.3	1.35442	0.78794	1.16596	0.7356	0.66404	0.71238	0.46077	1.32985	0.72134	1.24849	0.0014365	0.0014365	0.0014365
175	17550.2	1.35218	0.78647	1.16476	0.73536	0.66387	0.71237	0.46094	1.32952	0.72119	1.24815	0.001387	0.001387	0.001387
176	17650.4	1.35169	0.78714	1.16766	0.73696	0.6626	0.71301	0.46149	1.32923	0.72104	1.24792	0.0013375	0.0013375	0.0013375
177	17751.1	1.35122	0.7866	1.16335	0.73351	0.66565	0.71326	0.46173	1.32899	0.72086	1.24759	0.001288	0.001288	0.001288
178	17851.4	1.34832	0.786	1.16461	0.73482	0.66523	0.71361	0.4622	1.32872	0.72066	1.24725	0.0012385	0.0012385	0.0012385
179	17951.4	1.3449	0.78059	1.16121	0.73468	0.66567	0.71384	0.46224	1.32849	0.72045	1.24701	0.001189	0.001189	0.001189
180	18051.1	1.34696	0.77957	1.16041	0.73252	0.66698	0.71422	0.46251	1.3284	0.72024	1.24682	0.0011395	0.0011395	0.0011395
181	18151.2	1.34489	0.78267	1.16011	0.7328	0.66795	0.71434	0.46262	1.3283	0.72021	1.24669	0.00109	0.00109	0.00109
182	18251.3	1.34482	0.77996	1.15985	0.73144	0.66741	0.71436	0.46307	1.32826	0.71989	1.24651	0.0010405	0.0010405	0.0010405
183	18351.4	1.33973	0.77672	1.15806	0.73537	0.66656	0.7148	0.46344	1.32803	0.71997	1.24621	0.000991	0.000991	0.000991
184	18451.7	1.34203	0.77815	1.15612	0.73563	0.66668	0.71492	0.4637	1.32794	0.71963	1.24597	0.0009415	0.0009415	0.0009415
185	18552	1.34446	0.78018	1.16326	0.73484	0.66673	0.71569	0.46416	1.32768	0.71952	1.24565	0.000892	0.000892	0.000892
186	18652.1	1.34286	0.77772	1.15791	0.73282	0.66806	0.71607	0.46477	1.32763	0.7192	1.24544	0.0008425	0.0008425	0.0008425
187	18752	1.33851	0.77766	1.15702	0.73689	0.6664	0.71656	0.46498	1.32749	0.71892	1.24519	0.000793	0.000793	0.000793
188	18852.6	1.3354	0.77116	1.15088	0.73407	0.66768	0.71664	0.46545	1.32734	0.71874	1.24502	0.0007435	0.0007435	0.0007435
189	18953.5	1.33577	0.77249	1.15591	0.73712	0.66629	0.71671	0.46547	1.32732	0.71815	1.24483	0.000694	0.000694	0.000694
190	19053.6	1.33377	0.77236	1.1547	0.73993	0.66587	0.71695	0.4654	1.32725	0.71807	1.24471	0.0006445	0.0006445	0.0006445
191	19152.4	1.31237	0.74705	1.20502	0.73907	0.66637	0.71679	0.46549	1.32729	0.71819	1.24467	0.000595	0.000595	0.000595
192	19249.5	1.30123	0.73396	1.19979	0.73846	0.66779	0.71721	0.46589	1.32738	0.71779	1.24456	0.0005455	0.0005455	0.0005455
193	19346.3	1.2967	0.73259	1.19388	0.74096	0.66773	0.71805	0.46608	1.32735	0.71768	1.24428	0.000496	0.000496	0.000496
194	19443.6	1.29121	0.72766	1.19394	0.74143	0.66851	0.71859	0.46664	1.32714	0.71733	1.24406	0.0004465	0.0004465	0.0004465
195	19540.8	1.28631	0.72486	1.18875	0.74222	0.66748	0.71827	0.4666	1.32708	0.71699	1.24394	0.000397	0.000397	0.000397
196	19638.1	1.28717	0.72389	1.18823	0.74181	0.66773	0.71845	0.46668	1.32709	0.71641	1.24382	0.0003475	0.0003475	0.0003475
197	19735.6	1.28501	0.72351	1.18778	0.74301	0.668	0.71876	0.46697	1.32721	0.71603	1.24368	0.000298	0.000298	0.000298
198	19832	1.2816	0.71932	1.18872	0.7418	0.66889	0.71919	0.46751	1.32719	0.71556	1.24351	0.0002485	0.0002485	0.0002485
199	19929.3	1.28023	0.71919	1.18389	0.74162	0.67065	0.71942	0.46757	1.32711	0.71514	1.24331	0.000199	0.000199	0.000199
200	20026.6	1.28122	0.71783	1.18809	0.74233	0.67224	0.71996	0.46801	1.32705	0.71467	1.24311	0.0001495	0.0001495	0.0001495
