# Supplementary material for: LMAD-YOLO: A vehicle image detection algorithm for drone aerial photography based on multi-scale feature fusion
Source: PLoS One. 2025 Jul 15;20(7):e0328248. doi: 10.1371/journal.pone.0328248 (PMC12262879; doi:10.1371/journal.pone.0328248)
Supplement: S1 File — (ZIP) [file pone.0328248.s001.zip › S1 Model training result data/FPS/Drone Vehicle/LMAD-YOLO11/paper_data.txt]

+-------------------------------------------------------------------------------------------------------------------------------------------+
|                                                                 Model Info                                                                |
+--------+------------+-------------------+-----------------+-------------------+-----------------------------+-----------+-----------------+
| GFLOPs | Parameters | 前处理时间/一张图 | 推理时间/一张图 | 后处理时间/一张图 | FPS(前处理+模型推理+后处理) | FPS(推理) | Model File Size |
+--------+------------+-------------------+-----------------+-------------------+-----------------------------+-----------+-----------------+
|  6.6   | 2,422,255  |     0.000316s     |    0.003050s    |     0.001703s     |            197.31           |   327.86  |      5.1MB      |
+--------+------------+-------------------+-----------------+-------------------+-----------------------------+-----------+-----------------+
+----------------------------------------------------------------------------+
|                               Model Metrice                                |
+---------------+-----------+--------+----------+--------+--------+----------+
|   Class Name  | Precision | Recall | F1-Score | mAP50  | mAP75  | mAP50-95 |
+---------------+-----------+--------+----------+--------+--------+----------+
|      car      |   0.8895  | 0.8779 |  0.8837  | 0.9212 | 0.6219 |  0.5663  |
|     truck     |   0.6869  | 0.6096 |  0.6459  | 0.6464 | 0.4348 |  0.3949  |
|      bus      |   0.9210  | 0.8579 |  0.8883  | 0.9013 | 0.7504 |  0.6294  |
|      van      |   0.6406  | 0.5799 |  0.6087  | 0.6160 | 0.4528 |  0.3930  |
|  feright_car  |   0.7057  | 0.4750 |  0.5678  | 0.5928 | 0.3801 |  0.3513  |
| all(平均数据) |   0.7688  | 0.6801 |  0.7189  | 0.7355 | 0.5280 |  0.4670  |
+---------------+-----------+--------+----------+--------+--------+----------+
