# Supplementary material for: LMAD-YOLO: A vehicle image detection algorithm for drone aerial photography based on multi-scale feature fusion
Source: PLoS One. 2025 Jul 15;20(7):e0328248. doi: 10.1371/journal.pone.0328248 (PMC12262879; doi:10.1371/journal.pone.0328248)
Supplement: S1 File — (ZIP) [file pone.0328248.s001.zip › S1 Model training result data/FPS/Drone Vehicle/YOLO11/paper_data.txt]

+-------------------------------------------------------------------------------------------------------------------------------------------+
|                                                                 Model Info                                                                |
+--------+------------+-------------------+-----------------+-------------------+-----------------------------+-----------+-----------------+
| GFLOPs | Parameters | 前处理时间/一张图 | 推理时间/一张图 | 后处理时间/一张图 | FPS(前处理+模型推理+后处理) | FPS(推理) | Model File Size |
+--------+------------+-------------------+-----------------+-------------------+-----------------------------+-----------+-----------------+
|  6.3   | 2,583,127  |     0.000336s     |    0.002097s    |     0.001992s     |            226.01           |   476.97  |      5.2MB      |
+--------+------------+-------------------+-----------------+-------------------+-----------------------------+-----------+-----------------+
+----------------------------------------------------------------------------+
|                               Model Metrice                                |
+---------------+-----------+--------+----------+--------+--------+----------+
|   Class Name  | Precision | Recall | F1-Score | mAP50  | mAP75  | mAP50-95 |
+---------------+-----------+--------+----------+--------+--------+----------+
|      car      |   0.9069  | 0.8655 |  0.8857  | 0.9199 | 0.6126 |  0.5598  |
|     truck     |   0.6924  | 0.5925 |  0.6386  | 0.6369 | 0.4287 |  0.3880  |
|      bus      |   0.8964  | 0.8538 |  0.8746  | 0.9028 | 0.7556 |  0.6321  |
|      van      |   0.5951  | 0.5243 |  0.5575  | 0.5524 | 0.4044 |  0.3507  |
|  feright_car  |   0.6656  | 0.4793 |  0.5573  | 0.5566 | 0.3399 |  0.3259  |
| all(平均数据) |   0.7513  | 0.6631 |  0.7027  | 0.7138 | 0.5083 |  0.4513  |
+---------------+-----------+--------+----------+--------+--------+----------+
