# Supplementary material for: LMAD-YOLO: A vehicle image detection algorithm for drone aerial photography based on multi-scale feature fusion
Source: PLoS One. 2025 Jul 15;20(7):e0328248. doi: 10.1371/journal.pone.0328248 (PMC12262879; doi:10.1371/journal.pone.0328248)
Supplement: S1 File — (ZIP) [file pone.0328248.s001.zip › S1 Model training result data/VisDrone/Train/yolo11n/results.csv]

epoch	time	train/box_loss	train/cls_loss	train/dfl_loss	metrics/precision(B)	metrics/recall(B)	metrics/mAP50(B)	metrics/mAP50-95(B)	val/box_loss	val/cls_loss	val/dfl_loss	lr/pg0	lr/pg1	lr/pg2
1	44.6655	4.53407	4.24107	3.02081	0.22712	0.02947	0.01421	0.00432	3.40364	3.03724	1.87658	0.0701478	0.00331691	0.00331691
2	84.778	2.96033	2.7066	1.61233	0.05866	0.11696	0.05295	0.02204	2.54953	2.19295	1.37088	0.0401149	0.00661733	0.00661733
3	123.416	2.49291	2.26482	1.39923	0.09872	0.11951	0.06828	0.0308	2.2519	1.963	1.27173	0.0100489	0.00988474	0.00988474
4	162.115	2.24005	2.0088	1.28468	0.23882	0.13807	0.09686	0.04678	1.96868	1.68955	1.16591	0.0098515	0.0098515	0.0098515
5	200.778	2.0848	1.84064	1.22227	0.17964	0.15215	0.11258	0.05682	1.88225	1.58917	1.12619	0.009802	0.009802	0.009802
6	239.383	1.98586	1.72127	1.18533	0.2769	0.1667	0.12915	0.06543	1.80089	1.51721	1.10607	0.0097525	0.0097525	0.0097525
7	278.233	1.91953	1.63855	1.15625	0.20061	0.17447	0.13455	0.0683	1.7761	1.46488	1.09914	0.009703	0.009703	0.009703
8	316.677	1.85427	1.57333	1.14096	0.21689	0.18704	0.14619	0.07552	1.70947	1.4207	1.06651	0.0096535	0.0096535	0.0096535
9	354.991	1.82303	1.52675	1.12714	0.23399	0.18823	0.15495	0.08152	1.73902	1.40338	1.06855	0.009604	0.009604	0.009604
10	393.708	1.77742	1.48512	1.11241	0.23957	0.20712	0.16928	0.09062	1.64163	1.32694	1.0489	0.0095545	0.0095545	0.0095545
11	432.323	1.75698	1.44951	1.10829	0.36292	0.20699	0.17517	0.09291	1.63536	1.30953	1.04056	0.009505	0.009505	0.009505
12	470.614	1.72396	1.41772	1.09436	0.26917	0.20815	0.18141	0.09766	1.60982	1.28235	1.04359	0.0094555	0.0094555	0.0094555
13	508.937	1.71359	1.40059	1.0893	0.28367	0.21199	0.19356	0.10392	1.57971	1.25782	1.02959	0.009406	0.009406	0.009406
14	547.281	1.68722	1.36926	1.08288	0.28057	0.22129	0.1935	0.1045	1.57531	1.2483	1.03115	0.0093565	0.0093565	0.0093565
15	585.799	1.6698	1.3634	1.07579	0.2947	0.22449	0.20139	0.10912	1.55729	1.21897	1.02087	0.009307	0.009307	0.009307
16	623.849	1.6546	1.33891	1.07662	0.30568	0.23658	0.21017	0.11396	1.53631	1.19514	1.01589	0.0092575	0.0092575	0.0092575
17	662.219	1.64714	1.32645	1.06883	0.29577	0.23962	0.21502	0.1169	1.54176	1.19311	1.01842	0.009208	0.009208	0.009208
18	700.735	1.63814	1.31158	1.06286	0.40385	0.23385	0.21665	0.11901	1.51393	1.1774	1.00728	0.0091585	0.0091585	0.0091585
19	738.947	1.61649	1.29647	1.06047	0.32021	0.24594	0.22672	0.1236	1.50324	1.16905	1.00728	0.009109	0.009109	0.009109
20	777.266	1.62027	1.28872	1.05988	0.33072	0.2388	0.2251	0.12351	1.51103	1.15861	1.00892	0.0090595	0.0090595	0.0090595
21	815.657	1.60494	1.27357	1.05328	0.341	0.23976	0.22449	0.12372	1.48717	1.17426	1.00236	0.00901	0.00901	0.00901
22	853.624	1.59465	1.2638	1.05011	0.33219	0.247	0.22829	0.12543	1.49561	1.15451	1.00409	0.0089605	0.0089605	0.0089605
23	892.292	1.59247	1.25555	1.04707	0.32613	0.24444	0.23051	0.12632	1.48497	1.13925	1.0012	0.008911	0.008911	0.008911
24	930.726	1.58329	1.24958	1.05092	0.332	0.25111	0.23376	0.12853	1.4799	1.13136	1.00012	0.0088615	0.0088615	0.0088615
25	969.067	1.56756	1.22538	1.04056	0.34488	0.25778	0.24015	0.13225	1.46134	1.1219	0.99452	0.008812	0.008812	0.008812
26	1007.4	1.56498	1.2226	1.04103	0.33128	0.26266	0.23877	0.13141	1.45958	1.11977	0.99198	0.0087625	0.0087625	0.0087625
27	1045.61	1.54792	1.2136	1.03946	0.35267	0.25991	0.242	0.13229	1.45962	1.10979	0.99048	0.008713	0.008713	0.008713
28	1083.54	1.55537	1.21464	1.03756	0.34006	0.26964	0.24694	0.13536	1.44972	1.10717	0.98912	0.0086635	0.0086635	0.0086635
29	1122.01	1.55215	1.20241	1.03572	0.34995	0.26709	0.24787	0.13779	1.44474	1.10708	0.98666	0.008614	0.008614	0.008614
30	1160.32	1.54115	1.19554	1.03528	0.34098	0.26545	0.24889	0.13777	1.44062	1.09722	0.98561	0.0085645	0.0085645	0.0085645
31	1198.51	1.54022	1.19941	1.03291	0.35849	0.26711	0.25431	0.14065	1.43317	1.09015	0.98411	0.008515	0.008515	0.008515
32	1237.03	1.52909	1.17989	1.02927	0.35439	0.27217	0.25719	0.14218	1.43595	1.08243	0.98736	0.0084655	0.0084655	0.0084655
33	1275.64	1.52736	1.17289	1.02766	0.35808	0.2762	0.25713	0.14105	1.4217	1.08094	0.98256	0.008416	0.008416	0.008416
34	1313.76	1.52663	1.16859	1.02762	0.37554	0.26824	0.25435	0.14094	1.4189	1.07989	0.98142	0.0083665	0.0083665	0.0083665
35	1351.8	1.51658	1.16601	1.02371	0.35818	0.2715	0.25793	0.14201	1.4202	1.08039	0.97977	0.008317	0.008317	0.008317
36	1389.9	1.50308	1.15888	1.02118	0.35589	0.27317	0.25832	0.14265	1.42162	1.07209	0.97928	0.0082675	0.0082675	0.0082675
37	1428.18	1.50764	1.15801	1.02085	0.36666	0.2771	0.2636	0.14795	1.4092	1.07315	0.97514	0.008218	0.008218	0.008218
38	1466.41	1.5059	1.15936	1.01988	0.36128	0.27278	0.25813	0.14369	1.4139	1.07336	0.97897	0.0081685	0.0081685	0.0081685
39	1504.59	1.49231	1.14969	1.02093	0.37431	0.2826	0.26562	0.1488	1.40559	1.06223	0.97643	0.008119	0.008119	0.008119
40	1543.18	1.5022	1.14468	1.02084	0.37142	0.28436	0.26889	0.15097	1.39679	1.0576	0.97378	0.0080695	0.0080695	0.0080695
41	1581.72	1.49249	1.13905	1.0159	0.35792	0.28367	0.26854	0.15192	1.39443	1.05486	0.97298	0.00802	0.00802	0.00802
42	1620.32	1.48661	1.13176	1.01655	0.36461	0.29131	0.2716	0.15187	1.39479	1.05638	0.97186	0.0079705	0.0079705	0.0079705
43	1658.75	1.50782	1.14831	1.01487	0.36765	0.2871	0.27123	0.15107	1.41956	1.07654	0.97062	0.007921	0.007921	0.007921
44	1697.14	1.51517	1.14864	1.012	0.37937	0.28808	0.27416	0.15337	1.42013	1.0791	0.96515	0.0078715	0.0078715	0.0078715
45	1735.68	1.5215	1.16107	1.01077	0.36637	0.29323	0.27594	0.15472	1.42555	1.08237	0.96566	0.007822	0.007822	0.007822
46	1774.1	1.51398	1.15466	1.00546	0.37612	0.28871	0.27691	0.15563	1.42472	1.07805	0.96277	0.0077725	0.0077725	0.0077725
47	1812.65	1.52177	1.16242	1.00607	0.36998	0.29285	0.27673	0.15556	1.4199	1.08308	0.96171	0.007723	0.007723	0.007723
48	1850.86	1.50789	1.14929	1.00521	0.36986	0.2916	0.27866	0.15621	1.41168	1.07451	0.95771	0.0076735	0.0076735	0.0076735
49	1889.59	1.51782	1.1553	1.00283	0.37317	0.29598	0.27853	0.15685	1.41802	1.0759	0.9581	0.007624	0.007624	0.007624
50	1927.78	1.50988	1.1517	1.00165	0.37261	0.2938	0.27964	0.15702	1.41167	1.06912	0.95641	0.0075745	0.0075745	0.0075745
51	1966.35	1.50332	1.13964	0.99615	0.37582	0.29608	0.28179	0.15865	1.40841	1.06728	0.95534	0.007525	0.007525	0.007525
52	2004.64	1.50192	1.14157	0.99668	0.37991	0.29479	0.2836	0.16003	1.40619	1.06405	0.95438	0.0074755	0.0074755	0.0074755
53	2042.92	1.50476	1.14155	0.99605	0.3729	0.29332	0.28094	0.15929	1.40261	1.06706	0.95314	0.007426	0.007426	0.007426
54	2081.37	1.49803	1.13369	0.99114	0.38075	0.29939	0.28533	0.16113	1.40293	1.05705	0.95417	0.0073765	0.0073765	0.0073765
55	2119.85	1.49324	1.12678	0.9937	0.38093	0.29277	0.28167	0.16013	1.40019	1.06197	0.95159	0.007327	0.007327	0.007327
56	2158.17	1.48795	1.12853	0.98947	0.3855	0.30062	0.29023	0.16381	1.3926	1.05326	0.95023	0.0072775	0.0072775	0.0072775
57	2196.39	1.49162	1.13026	0.99214	0.3835	0.29429	0.28706	0.16137	1.3937	1.05156	0.95112	0.007228	0.007228	0.007228
58	2234.59	1.48114	1.11919	0.98839	0.37866	0.29513	0.28711	0.16254	1.39332	1.05182	0.95025	0.0071785	0.0071785	0.0071785
59	2273.03	1.47942	1.11637	0.98654	0.39023	0.299	0.28811	0.16357	1.38587	1.0468	0.94882	0.007129	0.007129	0.007129
60	2311.31	1.48597	1.12225	0.98889	0.38357	0.29903	0.28878	0.16368	1.38562	1.04448	0.94748	0.0070795	0.0070795	0.0070795
61	2349.23	1.4738	1.10912	0.98256	0.38524	0.30252	0.29263	0.1649	1.38226	1.03966	0.94808	0.00703	0.00703	0.00703
62	2387.59	1.47185	1.10816	0.98851	0.39454	0.29855	0.28986	0.16454	1.38654	1.04458	0.94764	0.0069805	0.0069805	0.0069805
63	2426.06	1.47006	1.10855	0.98707	0.38884	0.30735	0.29339	0.16562	1.38167	1.04016	0.94716	0.006931	0.006931	0.006931
64	2464.45	1.47081	1.10853	0.98727	0.38057	0.30987	0.29346	0.1659	1.38033	1.03752	0.94631	0.0068815	0.0068815	0.0068815
65	2502.91	1.47148	1.10572	0.98481	0.39916	0.30128	0.29466	0.16619	1.37948	1.03601	0.94681	0.006832	0.006832	0.006832
66	2541.39	1.47319	1.10309	0.98267	0.38904	0.30623	0.2936	0.16645	1.37743	1.03164	0.9446	0.0067825	0.0067825	0.0067825
67	2579.77	1.46341	1.10116	0.98296	0.38655	0.30768	0.29619	0.16812	1.37328	1.02973	0.94427	0.006733	0.006733	0.006733
68	2618.42	1.46076	1.08969	0.98139	0.39006	0.30594	0.29629	0.16732	1.3712	1.02978	0.94325	0.0066835	0.0066835	0.0066835
69	2656.59	1.46098	1.09401	0.98006	0.4019	0.30407	0.29675	0.16895	1.37071	1.02631	0.94276	0.006634	0.006634	0.006634
70	2695.16	1.46035	1.0905	0.98218	0.39717	0.30819	0.29831	0.17	1.36809	1.02184	0.94256	0.0065845	0.0065845	0.0065845
71	2733.88	1.46296	1.09447	0.97761	0.39528	0.3085	0.29788	0.16809	1.3709	1.0261	0.94301	0.006535	0.006535	0.006535
72	2772.25	1.45309	1.08735	0.97892	0.39823	0.30894	0.29813	0.16941	1.36657	1.02101	0.94171	0.0064855	0.0064855	0.0064855
73	2810.68	1.45609	1.09173	0.97923	0.392	0.31382	0.30204	0.17065	1.36762	1.01989	0.94267	0.006436	0.006436	0.006436
74	2849.03	1.45596	1.08578	0.98072	0.39367	0.31329	0.30078	0.17094	1.36386	1.01835	0.94125	0.0063865	0.0063865	0.0063865
75	2887.67	1.45038	1.08001	0.97647	0.3985	0.30944	0.30073	0.17159	1.36294	1.01616	0.94061	0.006337	0.006337	0.006337
76	2926.09	1.44578	1.0752	0.97738	0.3924	0.31164	0.30148	0.17089	1.3611	1.01682	0.94051	0.0062875	0.0062875	0.0062875
77	2964.24	1.44578	1.0783	0.97809	0.39669	0.31118	0.30245	0.17172	1.35885	1.01412	0.94022	0.006238	0.006238	0.006238
78	3002.75	1.44425	1.07651	0.97899	0.4097	0.30858	0.30282	0.17242	1.35459	1.01379	0.93949	0.0061885	0.0061885	0.0061885
79	3041.02	1.44636	1.07722	0.97632	0.40119	0.31524	0.30329	0.17225	1.35668	1.01249	0.9389	0.006139	0.006139	0.006139
80	3079.27	1.44502	1.07263	0.9755	0.40876	0.30971	0.30408	0.17312	1.35675	1.00877	0.93907	0.0060895	0.0060895	0.0060895
81	3117.92	1.43481	1.06649	0.97725	0.4064	0.31093	0.30356	0.17332	1.35582	1.009	0.93863	0.00604	0.00604	0.00604
82	3156.47	1.43927	1.06489	0.97415	0.41003	0.31012	0.30475	0.17364	1.35574	1.00942	0.93873	0.0059905	0.0059905	0.0059905
83	3194.99	1.43627	1.0656	0.97782	0.40117	0.31297	0.30465	0.17376	1.35292	1.00706	0.93805	0.005941	0.005941	0.005941
84	3233.35	1.44136	1.06426	0.97482	0.4001	0.31808	0.30725	0.17472	1.35178	1.00509	0.93804	0.0058915	0.0058915	0.0058915
85	3271.77	1.43364	1.06399	0.974	0.40369	0.3194	0.30826	0.1745	1.35057	1.00397	0.93784	0.005842	0.005842	0.005842
86	3310.05	1.43373	1.05738	0.97136	0.39808	0.32077	0.3082	0.17501	1.35013	1.00252	0.93717	0.0057925	0.0057925	0.0057925
87	3348.56	1.43216	1.05753	0.97278	0.39495	0.31684	0.3069	0.17407	1.35195	1.00384	0.93797	0.005743	0.005743	0.005743
88	3387.02	1.42484	1.05473	0.96944	0.41518	0.31046	0.3091	0.17609	1.34922	1.00154	0.93683	0.0056935	0.0056935	0.0056935
89	3425.43	1.42179	1.04952	0.96952	0.41152	0.31436	0.30877	0.17568	1.34842	1.00086	0.93669	0.005644	0.005644	0.005644
90	3463.51	1.42303	1.04904	0.96858	0.40663	0.31661	0.30958	0.17614	1.34739	0.99935	0.93691	0.0055945	0.0055945	0.0055945
91	3502.15	1.42844	1.05666	0.97254	0.41072	0.31791	0.31046	0.17639	1.34527	0.9985	0.93622	0.005545	0.005545	0.005545
92	3540.54	1.4185	1.05085	0.97098	0.40706	0.31815	0.31089	0.17663	1.34555	0.99849	0.93598	0.0054955	0.0054955	0.0054955
93	3578.89	1.42103	1.04559	0.96842	0.41473	0.31491	0.31119	0.17699	1.34514	0.99763	0.93619	0.005446	0.005446	0.005446
94	3617.1	1.40956	1.03632	0.96845	0.41614	0.31836	0.31247	0.17757	1.34261	0.99394	0.93558	0.0053965	0.0053965	0.0053965
95	3655.88	1.42128	1.05071	0.97018	0.40977	0.31842	0.31154	0.17791	1.34324	0.99459	0.93584	0.005347	0.005347	0.005347
96	3694.49	1.41718	1.03964	0.96789	0.41239	0.31602	0.31201	0.17738	1.34278	0.99485	0.93566	0.0052975	0.0052975	0.0052975
97	3732.66	1.41744	1.04189	0.96775	0.41679	0.31858	0.31305	0.17821	1.34054	0.99175	0.93515	0.005248	0.005248	0.005248
98	3771.17	1.41686	1.0348	0.96595	0.41316	0.3162	0.3127	0.17831	1.3413	0.99181	0.93495	0.0051985	0.0051985	0.0051985
99	3809.94	1.42105	1.04262	0.96883	0.41143	0.3205	0.31224	0.1781	1.33861	0.99089	0.93452	0.005149	0.005149	0.005149
100	3848.34	1.40928	1.03666	0.96696	0.41542	0.32098	0.3135	0.17834	1.34013	0.99014	0.93502	0.0050995	0.0050995	0.0050995
101	3886.6	1.4108	1.03352	0.96904	0.41794	0.32021	0.31416	0.17869	1.33823	0.98921	0.93437	0.00505	0.00505	0.00505
102	3925.07	1.41692	1.03433	0.96776	0.41483	0.32061	0.31375	0.17819	1.3372	0.98798	0.93384	0.0050005	0.0050005	0.0050005
103	3963.38	1.40617	1.02644	0.96617	0.42058	0.32124	0.31549	0.17939	1.33645	0.98748	0.9338	0.004951	0.004951	0.004951
104	4001.68	1.40664	1.02641	0.96515	0.41864	0.3217	0.31575	0.17937	1.33684	0.98728	0.93391	0.0049015	0.0049015	0.0049015
105	4040.16	1.40624	1.02835	0.96468	0.41735	0.32384	0.31635	0.17982	1.33587	0.98659	0.93357	0.004852	0.004852	0.004852
106	4078.67	1.40502	1.02814	0.96353	0.41941	0.32485	0.31651	0.17999	1.3349	0.98505	0.93338	0.0048025	0.0048025	0.0048025
107	4117.08	1.40698	1.0216	0.96199	0.42152	0.32227	0.31633	0.18036	1.33447	0.98421	0.9333	0.004753	0.004753	0.004753
108	4155.49	1.40068	1.02486	0.96264	0.41876	0.32322	0.31686	0.18009	1.3335	0.9841	0.93277	0.0047035	0.0047035	0.0047035
109	4193.88	1.39663	1.01993	0.9628	0.41781	0.32529	0.31723	0.18039	1.33269	0.98364	0.93241	0.004654	0.004654	0.004654
110	4232.23	1.39791	1.0211	0.96312	0.41794	0.32431	0.31832	0.18091	1.33201	0.98195	0.93239	0.0046045	0.0046045	0.0046045
111	4270.68	1.39414	1.01392	0.96381	0.42162	0.32438	0.31961	0.18224	1.3321	0.98033	0.93238	0.004555	0.004555	0.004555
112	4309.18	1.39788	1.01427	0.96266	0.41983	0.32369	0.31896	0.18229	1.33182	0.98029	0.93224	0.0045055	0.0045055	0.0045055
113	4347.57	1.39606	1.01447	0.96356	0.42042	0.32358	0.31874	0.18222	1.33117	0.97963	0.93188	0.004456	0.004456	0.004456
114	4385.73	1.39762	1.0156	0.96189	0.42037	0.32213	0.31783	0.18157	1.33105	0.97995	0.9319	0.0044065	0.0044065	0.0044065
115	4424.23	1.39395	1.00921	0.95946	0.42689	0.3215	0.31827	0.18151	1.33033	0.97966	0.93179	0.004357	0.004357	0.004357
116	4462.19	1.39879	1.01558	0.96402	0.4227	0.3234	0.31832	0.18117	1.33075	0.97995	0.93177	0.0043075	0.0043075	0.0043075
117	4500.62	1.39035	1.01067	0.96041	0.4217	0.32158	0.31815	0.18132	1.32927	0.97926	0.93137	0.004258	0.004258	0.004258
118	4538.96	1.39686	1.01443	0.95925	0.42366	0.32283	0.31897	0.18209	1.32853	0.97732	0.93122	0.0042085	0.0042085	0.0042085
119	4577.54	1.39428	1.01194	0.95905	0.42267	0.32304	0.31952	0.18213	1.32774	0.97696	0.93099	0.004159	0.004159	0.004159
120	4615.58	1.3904	1.00966	0.96111	0.42052	0.32404	0.31944	0.1819	1.32762	0.97632	0.93096	0.0041095	0.0041095	0.0041095
121	4653.84	1.39034	1.0031	0.95852	0.41849	0.32567	0.32056	0.18277	1.32661	0.97531	0.93062	0.00406	0.00406	0.00406
122	4692.39	1.3961	1.01058	0.96038	0.41924	0.32721	0.32115	0.18333	1.32665	0.97438	0.93051	0.0040105	0.0040105	0.0040105
123	4730.74	1.37973	0.9956	0.95877	0.41453	0.32863	0.32164	0.18369	1.3266	0.9736	0.93034	0.003961	0.003961	0.003961
124	4769.07	1.37845	0.9934	0.958	0.41527	0.32726	0.32169	0.1836	1.3267	0.97343	0.93038	0.0039115	0.0039115	0.0039115
125	4807.25	1.38701	0.9998	0.95893	0.4188	0.32661	0.32173	0.1836	1.32659	0.97279	0.93035	0.003862	0.003862	0.003862
126	4845.26	1.38389	1.00211	0.95818	0.42068	0.32508	0.32198	0.1835	1.32603	0.97186	0.93032	0.0038125	0.0038125	0.0038125
127	4883.73	1.389	1.00384	0.95968	0.4201	0.32534	0.32244	0.18367	1.32578	0.97163	0.93038	0.003763	0.003763	0.003763
128	4922.08	1.38698	0.99889	0.95609	0.42548	0.3257	0.32263	0.18376	1.32524	0.97142	0.93028	0.0037135	0.0037135	0.0037135
129	4960.42	1.38197	1.00062	0.95948	0.42195	0.32673	0.32302	0.18412	1.32486	0.97087	0.93011	0.003664	0.003664	0.003664
130	4998.91	1.37705	0.99459	0.95532	0.42077	0.32883	0.32271	0.18386	1.32443	0.97038	0.92991	0.0036145	0.0036145	0.0036145
131	5037.04	1.38547	0.99456	0.95653	0.42255	0.32985	0.3231	0.184	1.32389	0.97002	0.92978	0.003565	0.003565	0.003565
132	5075.17	1.37396	0.98765	0.95447	0.42301	0.32921	0.32318	0.18416	1.3239	0.96978	0.9298	0.0035155	0.0035155	0.0035155
133	5113.41	1.37064	0.98826	0.95503	0.42174	0.33	0.32336	0.18431	1.32345	0.96897	0.92979	0.003466	0.003466	0.003466
134	5151.91	1.37058	0.98433	0.95635	0.41933	0.33085	0.32295	0.18441	1.32328	0.96904	0.92981	0.0034165	0.0034165	0.0034165
135	5190.49	1.37487	0.98338	0.95452	0.42101	0.33025	0.32318	0.18455	1.32321	0.96858	0.92973	0.003367	0.003367	0.003367
136	5228.59	1.37641	0.98506	0.95435	0.42291	0.33079	0.32307	0.18441	1.32298	0.96867	0.9297	0.0033175	0.0033175	0.0033175
137	5266.82	1.37108	0.98431	0.9575	0.4235	0.33103	0.32358	0.18463	1.32295	0.96819	0.92977	0.003268	0.003268	0.003268
138	5305.21	1.36835	0.98024	0.95523	0.42593	0.33119	0.32389	0.18475	1.32281	0.96843	0.92969	0.0032185	0.0032185	0.0032185
139	5343.46	1.36655	0.97719	0.95093	0.42567	0.33209	0.32327	0.1846	1.32317	0.96849	0.92976	0.003169	0.003169	0.003169
140	5381.71	1.36481	0.97615	0.95318	0.42416	0.33281	0.32371	0.18488	1.32233	0.96769	0.92976	0.0031195	0.0031195	0.0031195
141	5420.49	1.36772	0.97458	0.95121	0.42432	0.33253	0.3237	0.18514	1.32224	0.96744	0.92964	0.00307	0.00307	0.00307
142	5458.92	1.37441	0.98804	0.95518	0.42148	0.33266	0.32387	0.18509	1.32198	0.96747	0.92952	0.0030205	0.0030205	0.0030205
143	5497.2	1.36721	0.97782	0.95423	0.42424	0.33126	0.3236	0.18511	1.32223	0.96752	0.92956	0.002971	0.002971	0.002971
144	5535.3	1.36723	0.97458	0.95272	0.42399	0.33228	0.32347	0.18513	1.3222	0.96751	0.92953	0.0029215	0.0029215	0.0029215
145	5573.55	1.36226	0.97313	0.95259	0.41999	0.33403	0.32359	0.18504	1.32204	0.96743	0.92956	0.002872	0.002872	0.002872
146	5611.88	1.372	0.97758	0.95197	0.42389	0.33318	0.32374	0.18518	1.32213	0.96752	0.92962	0.0028225	0.0028225	0.0028225
147	5650.39	1.36398	0.97053	0.95239	0.4243	0.33109	0.32327	0.18537	1.32155	0.96744	0.92939	0.002773	0.002773	0.002773
148	5688.81	1.36763	0.97615	0.95324	0.42563	0.3305	0.32344	0.18552	1.32131	0.96721	0.92941	0.0027235	0.0027235	0.0027235
149	5727.17	1.35348	0.96412	0.94956	0.42318	0.33293	0.32382	0.18532	1.32109	0.96691	0.92937	0.002674	0.002674	0.002674
150	5765.35	1.36168	0.96675	0.95215	0.42594	0.3321	0.3239	0.1853	1.32108	0.96676	0.92928	0.0026245	0.0026245	0.0026245
151	5803.67	1.35862	0.96498	0.95063	0.42233	0.33355	0.32378	0.18524	1.32101	0.96673	0.92933	0.002575	0.002575	0.002575
152	5841.87	1.35918	0.96615	0.94992	0.42254	0.3333	0.32389	0.18541	1.32107	0.96633	0.92931	0.0025255	0.0025255	0.0025255
153	5880.24	1.35472	0.96361	0.95102	0.42411	0.33416	0.32433	0.1857	1.32082	0.96645	0.92922	0.002476	0.002476	0.002476
154	5918.6	1.35351	0.9614	0.94841	0.42367	0.33441	0.32439	0.18565	1.32065	0.96616	0.92921	0.0024265	0.0024265	0.0024265
155	5956.57	1.35121	0.96325	0.94952	0.42515	0.33373	0.32438	0.1857	1.3206	0.96606	0.92927	0.002377	0.002377	0.002377
156	5994.81	1.35192	0.9619	0.94558	0.42443	0.33475	0.3247	0.18594	1.32066	0.96596	0.92929	0.0023275	0.0023275	0.0023275
157	6032.91	1.35664	0.95916	0.95187	0.42385	0.33448	0.32455	0.18577	1.32079	0.96615	0.92933	0.002278	0.002278	0.002278
158	6071.09	1.35147	0.95725	0.95044	0.42431	0.33408	0.32446	0.18588	1.32074	0.96567	0.92934	0.0022285	0.0022285	0.0022285
159	6109.28	1.34949	0.957	0.94967	0.42356	0.33446	0.32483	0.18618	1.32053	0.96554	0.9293	0.002179	0.002179	0.002179
160	6147.75	1.34576	0.95673	0.94737	0.42517	0.33416	0.32501	0.18618	1.32044	0.96537	0.92925	0.0021295	0.0021295	0.0021295
161	6185.53	1.34551	0.95442	0.94941	0.42277	0.33528	0.32505	0.18629	1.32026	0.96535	0.92921	0.00208	0.00208	0.00208
162	6223.09	1.34442	0.95369	0.94807	0.4217	0.33544	0.32547	0.18622	1.31991	0.96519	0.92916	0.0020305	0.0020305	0.0020305
163	6260.19	1.34159	0.94608	0.94769	0.42292	0.3351	0.32564	0.18635	1.3199	0.96496	0.92916	0.001981	0.001981	0.001981
164	6297.63	1.34412	0.95434	0.94666	0.42287	0.33478	0.32532	0.18617	1.31973	0.96463	0.92913	0.0019315	0.0019315	0.0019315
165	6334.89	1.34981	0.9515	0.94853	0.42356	0.33578	0.32575	0.18628	1.31956	0.9649	0.92909	0.001882	0.001882	0.001882
166	6372.23	1.35066	0.95169	0.94527	0.42214	0.33703	0.32588	0.18625	1.3199	0.96476	0.92913	0.0018325	0.0018325	0.0018325
167	6409.74	1.34985	0.95084	0.94603	0.42231	0.33671	0.32556	0.18624	1.32006	0.9645	0.92914	0.001783	0.001783	0.001783
168	6446.86	1.33983	0.94853	0.94792	0.42341	0.337	0.32571	0.18626	1.3201	0.96449	0.92915	0.0017335	0.0017335	0.0017335
169	6484.49	1.33761	0.94517	0.94652	0.42206	0.33839	0.32618	0.1864	1.32004	0.9642	0.92912	0.001684	0.001684	0.001684
170	6521.66	1.33919	0.939	0.94586	0.42166	0.33782	0.32616	0.18641	1.3199	0.964	0.92906	0.0016345	0.0016345	0.0016345
171	6559.64	1.34625	0.95239	0.94409	0.42037	0.33862	0.32601	0.18633	1.31995	0.96399	0.92901	0.001585	0.001585	0.001585
172	6597.07	1.33654	0.94393	0.94407	0.42446	0.33594	0.32594	0.18637	1.3197	0.96359	0.92905	0.0015355	0.0015355	0.0015355
173	6634.39	1.34326	0.94222	0.94603	0.42216	0.33807	0.32622	0.18651	1.31974	0.9637	0.92902	0.001486	0.001486	0.001486
174	6671.29	1.34746	0.94481	0.94606	0.42219	0.33807	0.32617	0.18643	1.31974	0.96377	0.92898	0.0014365	0.0014365	0.0014365
175	6708.34	1.33251	0.93582	0.94379	0.42132	0.33785	0.3262	0.18642	1.31962	0.96359	0.92894	0.001387	0.001387	0.001387
176	6745.66	1.34353	0.94231	0.94511	0.41908	0.33839	0.32625	0.18631	1.31964	0.96383	0.92893	0.0013375	0.0013375	0.0013375
177	6782.88	1.34024	0.93899	0.945	0.41956	0.33845	0.32654	0.18631	1.31959	0.96355	0.9289	0.001288	0.001288	0.001288
178	6820.12	1.33243	0.93852	0.94254	0.42085	0.33743	0.32649	0.18646	1.3198	0.96347	0.92896	0.0012385	0.0012385	0.0012385
179	6857.35	1.33344	0.93542	0.94576	0.4212	0.33782	0.32643	0.18631	1.31967	0.9636	0.92892	0.001189	0.001189	0.001189
180	6894.09	1.33127	0.93498	0.94482	0.42163	0.338	0.32645	0.1865	1.31951	0.96357	0.92891	0.0011395	0.0011395	0.0011395
181	6930.99	1.32964	0.93308	0.94598	0.4233	0.33765	0.32658	0.18661	1.31946	0.96347	0.92886	0.00109	0.00109	0.00109
182	6968.42	1.33547	0.93721	0.94386	0.42269	0.3378	0.32672	0.18665	1.31935	0.96331	0.92885	0.0010405	0.0010405	0.0010405
183	7005.87	1.32664	0.92851	0.94082	0.42275	0.33825	0.32672	0.18659	1.31951	0.96344	0.92886	0.000991	0.000991	0.000991
184	7043.53	1.32253	0.92541	0.94303	0.42502	0.33775	0.32672	0.18657	1.31946	0.96318	0.92883	0.0009415	0.0009415	0.0009415
185	7080.07	1.32828	0.92626	0.94438	0.42125	0.33805	0.32659	0.18647	1.31955	0.96338	0.92879	0.000892	0.000892	0.000892
186	7116.59	1.32661	0.92408	0.94104	0.42374	0.33767	0.32654	0.18651	1.31951	0.96321	0.92884	0.0008425	0.0008425	0.0008425
187	7153.84	1.32348	0.92174	0.94173	0.42341	0.33822	0.32677	0.18665	1.31948	0.9634	0.92881	0.000793	0.000793	0.000793
188	7191.16	1.32418	0.92169	0.9415	0.42519	0.33746	0.32657	0.18663	1.31956	0.96341	0.92882	0.0007435	0.0007435	0.0007435
189	7228.82	1.32114	0.92164	0.94057	0.4244	0.33755	0.3268	0.18666	1.31954	0.96351	0.92887	0.000694	0.000694	0.000694
190	7266.22	1.32424	0.92518	0.94094	0.42331	0.33789	0.32661	0.18657	1.31957	0.96341	0.92886	0.0006445	0.0006445	0.0006445
191	7304.74	1.30482	0.90613	0.94883	0.42371	0.33823	0.32653	0.18656	1.31968	0.96349	0.9289	0.000595	0.000595	0.000595
192	7339.76	1.29269	0.88552	0.94513	0.42247	0.33953	0.32665	0.18653	1.31979	0.96352	0.92893	0.0005455	0.0005455	0.0005455
193	7374.6	1.29239	0.88466	0.94444	0.42438	0.33894	0.32671	0.1867	1.31984	0.96333	0.92893	0.000496	0.000496	0.000496
194	7409.84	1.28668	0.88123	0.94524	0.42234	0.33901	0.32672	0.18645	1.31977	0.96326	0.92893	0.0004465	0.0004465	0.0004465
195	7444.65	1.28328	0.87702	0.94393	0.42486	0.33863	0.32665	0.18656	1.31976	0.96281	0.92891	0.000397	0.000397	0.000397
196	7479.7	1.28532	0.87926	0.94368	0.42381	0.33777	0.32662	0.18651	1.31973	0.96307	0.92886	0.0003475	0.0003475	0.0003475
197	7514.8	1.27995	0.87443	0.94176	0.42727	0.336	0.32649	0.18661	1.31972	0.96302	0.92886	0.000298	0.000298	0.000298
198	7549.56	1.28216	0.87299	0.94198	0.42588	0.33689	0.32649	0.18646	1.31998	0.96329	0.92884	0.0002485	0.0002485	0.0002485
199	7584.65	1.27884	0.86899	0.94362	0.42696	0.3359	0.32673	0.18654	1.31989	0.96315	0.92884	0.000199	0.000199	0.000199
200	7619.76	1.27813	0.86954	0.94257	0.42739	0.33638	0.32664	0.18654	1.32009	0.9631	0.92884	0.0001495	0.0001495	0.0001495
