# Supplementary material for: LMAD-YOLO: A vehicle image detection algorithm for drone aerial photography based on multi-scale feature fusion
Source: PLoS One. 2025 Jul 15;20(7):e0328248. doi: 10.1371/journal.pone.0328248 (PMC12262879; doi:10.1371/journal.pone.0328248)
Supplement: S1 File — (ZIP) [file pone.0328248.s001.zip › S1 Model training result data/VisDrone/Train/yolov11+ours/results.csv]

epoch	time	train/box_loss	train/cls_loss	train/dfl_loss	metrics/precision(B)	metrics/recall(B)	metrics/mAP50(B)	metrics/mAP50-95(B)	val/box_loss	val/cls_loss	val/dfl_loss	lr/pg0	lr/pg1	lr/pg2
1	67.9544	4.37973	3.94972	2.7027	0.53717	0.03428	0.01902	0.00593	3.31821	2.89664	1.76672	0.0701478	0.00331691	0.00331691
2	132.027	2.93346	2.60757	1.58503	0.07579	0.08084	0.0568	0.0241	2.42773	2.09513	1.348	0.0401149	0.00661733	0.00661733
3	193.103	2.5317	2.25923	1.41276	0.086	0.09708	0.06209	0.02681	2.37192	2.01399	1.30871	0.0100489	0.00988474	0.00988474
4	253.921	2.28325	2.02494	1.29787	0.31203	0.13894	0.08876	0.04207	2.0167	1.83709	1.17962	0.0098515	0.0098515	0.0098515
5	315.015	2.10618	1.83697	1.22602	0.2453	0.14606	0.10473	0.05153	1.93006	1.65969	1.13648	0.009802	0.009802	0.009802
6	375.596	2.00411	1.71441	1.18734	0.1804	0.16132	0.12386	0.06035	1.85973	1.52404	1.12433	0.0097525	0.0097525	0.0097525
7	436.379	1.92901	1.62294	1.15574	0.26923	0.17513	0.13561	0.0693	1.79101	1.44297	1.09715	0.009703	0.009703	0.009703
8	497.353	1.86306	1.5584	1.14125	0.21979	0.1842	0.14887	0.07525	1.75351	1.39939	1.07699	0.0096535	0.0096535	0.0096535
9	558.249	1.83	1.5067	1.12573	0.24864	0.19113	0.15615	0.08053	1.71252	1.37632	1.06912	0.009604	0.009604	0.009604
10	619.409	1.78279	1.46336	1.11159	0.26127	0.19968	0.17029	0.08972	1.65157	1.2957	1.04648	0.0095545	0.0095545	0.0095545
11	680.384	1.76085	1.42773	1.10584	0.34325	0.20296	0.15719	0.08218	1.67946	1.36765	1.049	0.009505	0.009505	0.009505
12	741.304	1.72939	1.3938	1.09236	0.2736	0.20649	0.1846	0.09981	1.63014	1.27648	1.04671	0.0094555	0.0094555	0.0094555
13	802.403	1.71918	1.37804	1.08831	0.26718	0.22349	0.19389	0.10153	1.63388	1.24091	1.03595	0.009406	0.009406	0.009406
14	863.376	1.69128	1.34367	1.08151	0.28855	0.22757	0.20326	0.10797	1.58745	1.21516	1.02742	0.0093565	0.0093565	0.0093565
15	924.376	1.67749	1.33802	1.07402	0.28343	0.22397	0.20127	0.10928	1.55571	1.21249	1.01828	0.009307	0.009307	0.009307
16	985.26	1.6589	1.31239	1.07447	0.30324	0.22828	0.20775	0.11256	1.5588	1.20433	1.01845	0.0092575	0.0092575	0.0092575
17	1045.94	1.64936	1.29877	1.06638	0.31341	0.23657	0.21614	0.11786	1.54728	1.19421	1.01454	0.009208	0.009208	0.009208
18	1106.99	1.64333	1.28819	1.06104	0.40454	0.2322	0.21629	0.11782	1.52496	1.17897	1.01059	0.0091585	0.0091585	0.0091585
19	1167.42	1.61961	1.26887	1.05818	0.32615	0.23365	0.21911	0.12091	1.52275	1.18147	1.01162	0.009109	0.009109	0.009109
20	1228.63	1.62274	1.2641	1.05752	0.31988	0.23786	0.22322	0.12173	1.52915	1.15098	1.01786	0.0090595	0.0090595	0.0090595
21	1290.38	1.6091	1.24681	1.051	0.33992	0.24271	0.22836	0.12508	1.4947	1.15083	1.00171	0.00901	0.00901	0.00901
22	1351.94	1.59615	1.23593	1.04829	0.30517	0.23676	0.21664	0.11808	1.52719	1.16023	1.01073	0.0089605	0.0089605	0.0089605
23	1414.04	1.59425	1.22689	1.0453	0.437	0.25173	0.23406	0.12907	1.48569	1.11916	0.99838	0.008911	0.008911	0.008911
24	1476.67	1.58322	1.21613	1.04749	0.30763	0.25276	0.23233	0.1278	1.47991	1.12865	0.99473	0.0088615	0.0088615	0.0088615
25	1538.54	1.56948	1.19678	1.03812	0.32499	0.25536	0.23287	0.12899	1.47694	1.11814	0.99574	0.008812	0.008812	0.008812
26	1603.48	1.56731	1.19495	1.03943	0.33174	0.26208	0.23975	0.13104	1.47177	1.11123	0.99368	0.0087625	0.0087625	0.0087625
27	1674.84	1.5461	1.18214	1.03664	0.36289	0.26321	0.24449	0.13595	1.46072	1.09551	0.98708	0.008713	0.008713	0.008713
28	1746.01	1.55557	1.18436	1.03525	0.33906	0.2629	0.24633	0.13709	1.44757	1.09133	0.98513	0.0086635	0.0086635	0.0086635
29	1817.55	1.55183	1.17372	1.03295	0.33015	0.26588	0.24224	0.13484	1.46225	1.09044	0.98671	0.008614	0.008614	0.008614
30	1880.43	1.53773	1.16348	1.03135	0.31927	0.26605	0.24029	0.13277	1.45716	1.10006	0.98707	0.0085645	0.0085645	0.0085645
31	1940.97	1.53905	1.16672	1.02969	0.33557	0.26361	0.25066	0.1378	1.43859	1.0767	0.98284	0.008515	0.008515	0.008515
32	2002.04	1.52751	1.14638	1.02619	0.3443	0.26586	0.25284	0.14039	1.44934	1.0878	0.98392	0.0084655	0.0084655	0.0084655
33	2063.31	1.52312	1.14105	1.02396	0.35976	0.27723	0.25959	0.14466	1.43309	1.05233	0.98141	0.008416	0.008416	0.008416
34	2124.13	1.52175	1.13613	1.02378	0.35471	0.27248	0.25957	0.14557	1.41785	1.06236	0.97672	0.0083665	0.0083665	0.0083665
35	2185.29	1.51328	1.13336	1.01982	0.35917	0.27747	0.26178	0.14626	1.41527	1.04895	0.9741	0.008317	0.008317	0.008317
36	2246.24	1.50022	1.12486	1.01756	0.3556	0.27621	0.26406	0.1487	1.41168	1.04543	0.97221	0.0082675	0.0082675	0.0082675
37	2307.11	1.5021	1.12582	1.0178	0.36078	0.2782	0.26522	0.14946	1.4053	1.03371	0.97133	0.008218	0.008218	0.008218
38	2367.68	1.50493	1.12409	1.01698	0.36511	0.28109	0.26595	0.15043	1.40776	1.04144	0.97265	0.0081685	0.0081685	0.0081685
39	2428.57	1.48676	1.11334	1.01655	0.36654	0.28207	0.27009	0.15248	1.40508	1.03831	0.97216	0.008119	0.008119	0.008119
40	2489.6	1.49833	1.1106	1.01741	0.35995	0.29199	0.27174	0.15258	1.4008	1.04014	0.96883	0.0080695	0.0080695	0.0080695
41	2550.84	1.48708	1.10532	1.01157	0.36859	0.28684	0.2737	0.15375	1.40119	1.03534	0.97232	0.00802	0.00802	0.00802
42	2612.07	1.4811	1.09469	1.01174	0.37925	0.28607	0.27331	0.15351	1.39484	1.02955	0.96932	0.0079705	0.0079705	0.0079705
43	2672.7	1.48549	1.09722	1.01189	0.36828	0.28576	0.27462	0.15385	1.39024	1.02071	0.969	0.007921	0.007921	0.007921
44	2733.57	1.4743	1.08361	1.01013	0.3757	0.28351	0.27296	0.1535	1.38735	1.02119	0.96745	0.0078715	0.0078715	0.0078715
45	2794.2	1.47583	1.08978	1.0105	0.37036	0.29251	0.27641	0.15712	1.38347	1.01599	0.96826	0.007822	0.007822	0.007822
46	2855.34	1.46582	1.08339	1.00676	0.36748	0.28863	0.27769	0.15576	1.38521	1.01804	0.9665	0.0077725	0.0077725	0.0077725
47	2915.94	1.4732	1.08581	1.00892	0.37465	0.29462	0.28017	0.15793	1.38108	1.01297	0.96554	0.007723	0.007723	0.007723
48	2977.05	1.4589	1.07224	1.00934	0.38454	0.29039	0.27934	0.15646	1.37459	1.01161	0.96279	0.0076735	0.0076735	0.0076735
49	3038.01	1.46807	1.0747	1.00797	0.38414	0.29499	0.28341	0.16026	1.36734	1.00218	0.96044	0.007624	0.007624	0.007624
50	3099.04	1.46177	1.07296	1.00774	0.38822	0.29383	0.28326	0.15945	1.36873	0.99868	0.9626	0.0075745	0.0075745	0.0075745
51	3159.61	1.45619	1.06311	1.00319	0.37914	0.2973	0.28282	0.16004	1.36734	1.00293	0.96188	0.007525	0.007525	0.007525
52	3220.12	1.45638	1.0639	1.00505	0.39026	0.29475	0.28479	0.16111	1.36707	0.99938	0.96139	0.0074755	0.0074755	0.0074755
53	3281.27	1.45802	1.06533	1.00347	0.39853	0.29134	0.28649	0.16335	1.36064	0.98998	0.95952	0.007426	0.007426	0.007426
54	3342.63	1.45102	1.05164	0.99854	0.38234	0.3072	0.28965	0.164	1.36419	0.99269	0.96032	0.0073765	0.0073765	0.0073765
55	3404.25	1.44683	1.04794	1.0017	0.3951	0.30005	0.29103	0.16529	1.3548	0.98619	0.95873	0.007327	0.007327	0.007327
56	3465.41	1.4429	1.05135	0.99839	0.39199	0.29834	0.29103	0.16427	1.35596	0.98622	0.95957	0.0072775	0.0072775	0.0072775
57	3525.86	1.44432	1.05174	1.0002	0.39436	0.29814	0.2907	0.16437	1.36314	0.98366	0.96089	0.007228	0.007228	0.007228
58	3586.43	1.43557	1.04164	0.99715	0.39498	0.29321	0.28783	0.16243	1.35811	0.98659	0.95935	0.0071785	0.0071785	0.0071785
59	3647.41	1.43425	1.03992	0.99562	0.39117	0.30213	0.29306	0.16653	1.34727	0.98105	0.95623	0.007129	0.007129	0.007129
60	3708.3	1.4412	1.04559	0.99826	0.38284	0.30054	0.28947	0.1641	1.35393	0.98505	0.9573	0.0070795	0.0070795	0.0070795
61	3768.92	1.42803	1.03236	0.99138	0.39147	0.30507	0.29369	0.16624	1.35001	0.97885	0.95627	0.00703	0.00703	0.00703
62	3829.26	1.42619	1.03062	0.99749	0.40247	0.30513	0.29591	0.16836	1.34772	0.97433	0.9564	0.0069805	0.0069805	0.0069805
63	3890.51	1.4259	1.03174	0.9964	0.39663	0.30675	0.29805	0.16852	1.34843	0.97226	0.95577	0.006931	0.006931	0.006931
64	3951.69	1.42476	1.03061	0.99624	0.38965	0.30757	0.29708	0.16863	1.34211	0.97088	0.95433	0.0068815	0.0068815	0.0068815
65	4012.58	1.42819	1.02931	0.99514	0.39839	0.30859	0.29692	0.16915	1.34024	0.97027	0.95436	0.006832	0.006832	0.006832
66	4073.16	1.42887	1.02575	0.99307	0.3954	0.30659	0.29524	0.16777	1.34265	0.97004	0.95414	0.0067825	0.0067825	0.0067825
67	4133.55	1.41868	1.0217	0.99239	0.40047	0.30974	0.30022	0.17078	1.33688	0.9644	0.95332	0.006733	0.006733	0.006733
68	4194.65	1.41538	1.01316	0.99066	0.39846	0.30929	0.29944	0.1696	1.33833	0.96589	0.9534	0.0066835	0.0066835	0.0066835
69	4255.32	1.41732	1.01688	0.99027	0.40427	0.30967	0.30124	0.17144	1.33909	0.96647	0.95427	0.006634	0.006634	0.006634
70	4316.23	1.41695	1.01594	0.99233	0.40497	0.30613	0.3006	0.1715	1.33546	0.96253	0.95213	0.0065845	0.0065845	0.0065845
71	4377.31	1.41863	1.01777	0.98724	0.41102	0.31168	0.30108	0.17151	1.33527	0.96104	0.95158	0.006535	0.006535	0.006535
72	4438.32	1.40834	1.01007	0.98863	0.40693	0.31451	0.30119	0.17211	1.33061	0.95913	0.95093	0.0064855	0.0064855	0.0064855
73	4499.22	1.41184	1.01342	0.98938	0.40611	0.31348	0.30486	0.17441	1.3335	0.95897	0.95125	0.006436	0.006436	0.006436
74	4559.93	1.41271	1.00909	0.99124	0.4061	0.31374	0.30426	0.17339	1.33271	0.95897	0.95126	0.0063865	0.0063865	0.0063865
75	4620.79	1.40552	1.00191	0.9861	0.40129	0.31688	0.30466	0.17331	1.33134	0.95722	0.9512	0.006337	0.006337	0.006337
76	4681.33	1.40289	0.99999	0.98753	0.40682	0.31544	0.30497	0.17464	1.32754	0.95577	0.9505	0.0062875	0.0062875	0.0062875
77	4742.31	1.40142	1.00236	0.98777	0.40845	0.31293	0.30429	0.17378	1.32403	0.95392	0.94898	0.006238	0.006238	0.006238
78	4802.99	1.40115	1.0001	0.98955	0.41819	0.31252	0.30731	0.17587	1.323	0.9489	0.94895	0.0061885	0.0061885	0.0061885
79	4863.63	1.40119	1.00075	0.98642	0.41119	0.31275	0.30782	0.17575	1.32531	0.95088	0.94975	0.006139	0.006139	0.006139
80	4924.33	1.40233	0.9943	0.98662	0.40641	0.31282	0.3074	0.17593	1.32504	0.95037	0.94929	0.0060895	0.0060895	0.0060895
81	4984.99	1.38895	0.98934	0.98676	0.40889	0.31561	0.30812	0.17679	1.32404	0.94781	0.9495	0.00604	0.00604	0.00604
82	5045.84	1.39647	0.98966	0.98486	0.41494	0.3145	0.30974	0.17704	1.32183	0.94669	0.94925	0.0059905	0.0059905	0.0059905
83	5107.23	1.3919	0.98761	0.98788	0.4096	0.31608	0.31051	0.17836	1.31997	0.94511	0.94836	0.005941	0.005941	0.005941
84	5169.75	1.39899	0.99057	0.9861	0.41587	0.31237	0.31183	0.17905	1.31923	0.94465	0.94807	0.0058915	0.0058915	0.0058915
85	5240.06	1.39023	0.98693	0.9848	0.42021	0.31418	0.31033	0.17836	1.31785	0.94399	0.94785	0.005842	0.005842	0.005842
86	5300.87	1.39104	0.98172	0.98239	0.42292	0.3112	0.31045	0.17809	1.31827	0.9447	0.94742	0.0057925	0.0057925	0.0057925
87	5362.4	1.38684	0.98088	0.98322	0.41793	0.31827	0.3112	0.17892	1.31767	0.94188	0.94805	0.005743	0.005743	0.005743
88	5428.19	1.38206	0.978	0.98079	0.4135	0.31614	0.31042	0.1782	1.31661	0.94303	0.94756	0.0056935	0.0056935	0.0056935
89	5492.83	1.37706	0.97278	0.97992	0.42317	0.31384	0.31267	0.17987	1.31461	0.93938	0.947	0.005644	0.005644	0.005644
90	5554.15	1.3791	0.97277	0.9788	0.4218	0.31277	0.31137	0.18008	1.31423	0.93995	0.94726	0.0055945	0.0055945	0.0055945
91	5615.36	1.38514	0.98084	0.98335	0.42421	0.31472	0.31314	0.18006	1.31294	0.93951	0.94614	0.005545	0.005545	0.005545
92	5676.13	1.37526	0.97236	0.98149	0.42968	0.31705	0.31475	0.18055	1.31435	0.93897	0.94604	0.0054955	0.0054955	0.0054955
93	5737.2	1.37701	0.96574	0.97866	0.42699	0.31835	0.31548	0.18222	1.31433	0.93746	0.94678	0.005446	0.005446	0.005446
94	5797.76	1.36719	0.96108	0.97871	0.4205	0.32548	0.31653	0.18237	1.3128	0.93674	0.94647	0.0053965	0.0053965	0.0053965
95	5858.85	1.37723	0.97529	0.98075	0.42504	0.32343	0.31638	0.18242	1.31088	0.93573	0.94594	0.005347	0.005347	0.005347
96	5919.99	1.37329	0.96266	0.97885	0.41932	0.32416	0.31681	0.18283	1.31006	0.93562	0.94587	0.0052975	0.0052975	0.0052975
97	5981.43	1.37389	0.96515	0.97874	0.41749	0.32141	0.31609	0.18256	1.30856	0.93313	0.9452	0.005248	0.005248	0.005248
98	6042.95	1.37265	0.96056	0.97631	0.42663	0.32075	0.31748	0.18315	1.30747	0.93258	0.945	0.0051985	0.0051985	0.0051985
99	6108.66	1.37738	0.9629	0.97967	0.42975	0.32093	0.31804	0.18428	1.3079	0.93447	0.94486	0.005149	0.005149	0.005149
100	6176.9	1.36711	0.95958	0.97796	0.4245	0.3222	0.31661	0.18281	1.30857	0.9345	0.94458	0.0050995	0.0050995	0.0050995
101	6237.45	1.3658	0.95556	0.97875	0.43658	0.31815	0.31789	0.18342	1.30757	0.9322	0.94464	0.00505	0.00505	0.00505
102	6298.16	1.36985	0.95611	0.97766	0.4283	0.32133	0.31797	0.18304	1.30867	0.9318	0.94431	0.0050005	0.0050005	0.0050005
103	6358.93	1.36095	0.94901	0.97632	0.43232	0.32175	0.31889	0.18405	1.30599	0.93126	0.94412	0.004951	0.004951	0.004951
104	6421.63	1.36089	0.9496	0.97497	0.43519	0.32307	0.31998	0.18456	1.30452	0.93038	0.94398	0.0049015	0.0049015	0.0049015
105	6482.93	1.36221	0.94954	0.97526	0.43702	0.32096	0.32001	0.18463	1.30449	0.93071	0.94427	0.004852	0.004852	0.004852
106	6544.02	1.36267	0.95013	0.97454	0.43699	0.32121	0.31992	0.18477	1.30334	0.92912	0.94384	0.0048025	0.0048025	0.0048025
107	6604.85	1.36157	0.94576	0.9718	0.43747	0.32244	0.32062	0.18509	1.30315	0.92841	0.94372	0.004753	0.004753	0.004753
108	6665.94	1.35576	0.9483	0.9729	0.43781	0.32179	0.32029	0.18543	1.30256	0.92807	0.94384	0.0047035	0.0047035	0.0047035
109	6727.47	1.35416	0.94158	0.97375	0.44343	0.32319	0.32198	0.18602	1.30114	0.92637	0.9438	0.004654	0.004654	0.004654
110	6788.42	1.35389	0.94327	0.97335	0.44335	0.32362	0.32252	0.18615	1.30174	0.92566	0.94357	0.0046045	0.0046045	0.0046045
111	6849.5	1.35164	0.93853	0.97416	0.43409	0.32776	0.32391	0.1868	1.30163	0.92438	0.94358	0.004555	0.004555	0.004555
112	6910.29	1.35371	0.93819	0.97312	0.43761	0.32666	0.32389	0.18701	1.30085	0.9241	0.94338	0.0045055	0.0045055	0.0045055
113	6971.5	1.35037	0.9379	0.97377	0.43594	0.32637	0.32415	0.18732	1.30117	0.92314	0.94339	0.004456	0.004456	0.004456
114	7032.37	1.35327	0.93881	0.9725	0.43671	0.32698	0.32386	0.18736	1.30078	0.92303	0.94321	0.0044065	0.0044065	0.0044065
115	7092.8	1.34949	0.93025	0.96981	0.4368	0.3271	0.32303	0.18696	1.30109	0.92325	0.94331	0.004357	0.004357	0.004357
116	7151.9	1.35215	0.93484	0.97423	0.44163	0.32346	0.32328	0.18705	1.30036	0.92314	0.94317	0.0043075	0.0043075	0.0043075
117	7211.09	1.34711	0.93382	0.97049	0.44478	0.32467	0.32396	0.18715	1.29969	0.92268	0.94281	0.004258	0.004258	0.004258
118	7270.09	1.35326	0.93756	0.96926	0.43631	0.32548	0.32457	0.18702	1.29914	0.92229	0.94276	0.0042085	0.0042085	0.0042085
119	7329.16	1.35164	0.93425	0.96967	0.43473	0.32895	0.32503	0.18739	1.29904	0.92155	0.94272	0.004159	0.004159	0.004159
120	7388.08	1.3444	0.92949	0.97115	0.43849	0.32764	0.32545	0.18771	1.29958	0.92141	0.94297	0.0041095	0.0041095	0.0041095
121	7447.15	1.34571	0.92516	0.96899	0.44059	0.32919	0.32595	0.18768	1.29934	0.92083	0.94301	0.00406	0.00406	0.00406
122	7506.73	1.3534	0.93064	0.97112	0.43908	0.32807	0.32586	0.18781	1.29942	0.92011	0.94298	0.0040105	0.0040105	0.0040105
123	7565.7	1.33605	0.9159	0.97003	0.44163	0.3278	0.32576	0.18783	1.29896	0.91993	0.94282	0.003961	0.003961	0.003961
124	7624.3	1.33331	0.91439	0.96779	0.44363	0.32648	0.32595	0.18796	1.2988	0.91961	0.94278	0.0039115	0.0039115	0.0039115
125	7683.46	1.34078	0.92171	0.96885	0.44084	0.32681	0.32569	0.18748	1.29873	0.91944	0.943	0.003862	0.003862	0.003862
126	7742.01	1.33665	0.91989	0.96788	0.44031	0.32702	0.32537	0.18734	1.29853	0.91943	0.94304	0.0038125	0.0038125	0.0038125
127	7800.97	1.34313	0.92432	0.96935	0.44257	0.32629	0.32615	0.18784	1.29803	0.9184	0.94302	0.003763	0.003763	0.003763
128	7859.66	1.34213	0.91795	0.9661	0.44186	0.3267	0.32643	0.18793	1.29785	0.9181	0.943	0.0037135	0.0037135	0.0037135
129	7918.41	1.33591	0.91946	0.96953	0.44517	0.3251	0.32668	0.18832	1.29799	0.91789	0.94315	0.003664	0.003664	0.003664
130	7977.48	1.33157	0.91367	0.96487	0.4416	0.32685	0.32645	0.18839	1.29774	0.91744	0.94296	0.0036145	0.0036145	0.0036145
131	8036.37	1.33839	0.91435	0.96589	0.44795	0.32365	0.3263	0.18829	1.29715	0.91722	0.94279	0.003565	0.003565	0.003565
132	8094.52	1.32873	0.90665	0.96469	0.44463	0.32527	0.3271	0.18887	1.29693	0.9168	0.94265	0.0035155	0.0035155	0.0035155
133	8153.2	1.32505	0.90627	0.96494	0.44444	0.32392	0.32683	0.18883	1.29623	0.91657	0.94247	0.003466	0.003466	0.003466
134	8212.15	1.32381	0.90402	0.96551	0.44314	0.32462	0.32701	0.18881	1.29553	0.9162	0.94225	0.0034165	0.0034165	0.0034165
135	8270.86	1.32925	0.90409	0.96515	0.4433	0.32487	0.32681	0.18898	1.29573	0.91619	0.94215	0.003367	0.003367	0.003367
136	8329.49	1.33086	0.90363	0.96421	0.44179	0.32613	0.32688	0.18901	1.29506	0.91565	0.94203	0.0033175	0.0033175	0.0033175
137	8388.78	1.32416	0.90324	0.96715	0.44123	0.32582	0.32709	0.18887	1.29512	0.91553	0.94213	0.003268	0.003268	0.003268
138	8447.35	1.32374	0.90015	0.96474	0.43887	0.32815	0.32706	0.1889	1.29446	0.91533	0.942	0.0032185	0.0032185	0.0032185
139	8505.6	1.32174	0.89413	0.96106	0.43857	0.32696	0.32704	0.18926	1.29437	0.91513	0.94188	0.003169	0.003169	0.003169
140	8564.4	1.31865	0.89435	0.96292	0.44009	0.32651	0.32695	0.1894	1.29404	0.91458	0.94181	0.0031195	0.0031195	0.0031195
141	8623.45	1.31991	0.89469	0.961	0.44091	0.32719	0.32765	0.18938	1.29398	0.9143	0.94193	0.00307	0.00307	0.00307
142	8682.29	1.32713	0.90492	0.96462	0.44287	0.32748	0.32809	0.18964	1.29423	0.91452	0.94197	0.0030205	0.0030205	0.0030205
143	8741.33	1.31995	0.89526	0.96369	0.44083	0.32807	0.32854	0.18982	1.29369	0.91408	0.94183	0.002971	0.002971	0.002971
144	8800.76	1.32168	0.89395	0.96307	0.44328	0.32732	0.3284	0.18985	1.29361	0.914	0.94181	0.0029215	0.0029215	0.0029215
145	8859.35	1.3154	0.89068	0.96187	0.4418	0.32709	0.32823	0.1898	1.29337	0.9143	0.94176	0.002872	0.002872	0.002872
146	8918.18	1.32607	0.8944	0.96174	0.44397	0.3269	0.32817	0.18994	1.29298	0.91425	0.94174	0.0028225	0.0028225	0.0028225
147	8977.58	1.31723	0.8901	0.96193	0.44537	0.32652	0.32851	0.19019	1.29251	0.91358	0.94149	0.002773	0.002773	0.002773
148	9036.47	1.32083	0.89363	0.96255	0.44234	0.3281	0.32866	0.19025	1.2923	0.91351	0.94143	0.0027235	0.0027235	0.0027235
149	9095.5	1.30545	0.88166	0.95857	0.44223	0.32893	0.32835	0.19007	1.29216	0.91306	0.94143	0.002674	0.002674	0.002674
150	9154.18	1.31557	0.88445	0.96136	0.44246	0.32819	0.32859	0.19032	1.29224	0.91314	0.9414	0.0026245	0.0026245	0.0026245
151	9213.27	1.31184	0.88297	0.96009	0.44108	0.32954	0.32848	0.19035	1.29207	0.91281	0.94138	0.002575	0.002575	0.002575
152	9272.22	1.31275	0.88359	0.95979	0.44073	0.32877	0.32862	0.19008	1.29209	0.91256	0.94149	0.0025255	0.0025255	0.0025255
153	9331.04	1.30763	0.88218	0.96039	0.44214	0.32825	0.32913	0.19029	1.29206	0.91269	0.94146	0.002476	0.002476	0.002476
154	9389.84	1.30533	0.87862	0.95677	0.44148	0.32813	0.32934	0.19026	1.29235	0.91251	0.94157	0.0024265	0.0024265	0.0024265
155	9448.39	1.30381	0.88005	0.95873	0.44348	0.32798	0.3292	0.1903	1.29216	0.91218	0.94156	0.002377	0.002377	0.002377
156	9507.11	1.30439	0.87999	0.95477	0.44288	0.32941	0.32932	0.19043	1.29208	0.91207	0.94145	0.0023275	0.0023275	0.0023275
157	9566.06	1.30884	0.87694	0.96089	0.44153	0.32951	0.32924	0.19049	1.29201	0.91205	0.94146	0.002278	0.002278	0.002278
158	9624.78	1.3043	0.87259	0.95952	0.44235	0.32751	0.32952	0.19021	1.29208	0.91211	0.94151	0.0022285	0.0022285	0.0022285
159	9683.66	1.3005	0.87221	0.9595	0.44262	0.32775	0.32933	0.19038	1.29194	0.91187	0.94146	0.002179	0.002179	0.002179
160	9742.54	1.29838	0.87293	0.95605	0.44033	0.32953	0.32955	0.19034	1.29184	0.91195	0.94142	0.0021295	0.0021295	0.0021295
161	9800.89	1.29691	0.87026	0.9579	0.43987	0.32991	0.32992	0.19054	1.2917	0.91195	0.94142	0.00208	0.00208	0.00208
162	9859.98	1.29635	0.8686	0.95656	0.44035	0.33005	0.33004	0.19062	1.29177	0.91173	0.94138	0.0020305	0.0020305	0.0020305
163	9919.01	1.29408	0.86342	0.95669	0.43907	0.32933	0.3299	0.19061	1.29173	0.91198	0.94136	0.001981	0.001981	0.001981
164	9977.81	1.29671	0.87084	0.95552	0.43846	0.32917	0.32983	0.19074	1.29157	0.91183	0.94132	0.0019315	0.0019315	0.0019315
165	10036.5	1.30107	0.86557	0.95753	0.43846	0.32954	0.33023	0.19098	1.29173	0.91202	0.94137	0.001882	0.001882	0.001882
166	10094.9	1.30231	0.86765	0.95393	0.4388	0.32921	0.3301	0.19089	1.29144	0.9116	0.94128	0.0018325	0.0018325	0.0018325
167	10153.2	1.30199	0.86742	0.95538	0.43898	0.33008	0.32984	0.19094	1.29183	0.91174	0.94132	0.001783	0.001783	0.001783
168	10211.8	1.2922	0.86454	0.95681	0.43926	0.33021	0.33049	0.19098	1.29184	0.91173	0.9413	0.0017335	0.0017335	0.0017335
169	10270.6	1.29019	0.86078	0.95519	0.43907	0.3307	0.33037	0.19099	1.29162	0.91153	0.94127	0.001684	0.001684	0.001684
170	10329.4	1.28917	0.85472	0.95453	0.43855	0.33085	0.33012	0.191	1.2916	0.91184	0.94129	0.0016345	0.0016345	0.0016345
171	10388.1	1.29541	0.8653	0.95271	0.43918	0.33119	0.3305	0.19102	1.29145	0.91182	0.94126	0.001585	0.001585	0.001585
172	10447.1	1.28664	0.85632	0.95257	0.43802	0.33059	0.33026	0.19115	1.29134	0.9117	0.94122	0.0015355	0.0015355	0.0015355
173	10506.1	1.29452	0.85599	0.95458	0.4388	0.33048	0.33029	0.19106	1.29119	0.91154	0.94119	0.001486	0.001486	0.001486
174	10565.1	1.29847	0.8607	0.95483	0.43925	0.33254	0.33102	0.19128	1.29104	0.91144	0.94113	0.0014365	0.0014365	0.0014365
175	10624.1	1.28392	0.84842	0.95215	0.43892	0.33258	0.33106	0.19148	1.29093	0.91156	0.94118	0.001387	0.001387	0.001387
176	10682.9	1.29177	0.85645	0.95264	0.43847	0.33223	0.33104	0.19148	1.29083	0.91132	0.94119	0.0013375	0.0013375	0.0013375
177	10742	1.29145	0.85411	0.95387	0.4371	0.33318	0.33112	0.19154	1.29095	0.9115	0.94123	0.001288	0.001288	0.001288
178	10800.8	1.28368	0.85311	0.95072	0.43801	0.33343	0.33133	0.19177	1.29066	0.91146	0.94124	0.0012385	0.0012385	0.0012385
179	10860.1	1.28249	0.84832	0.95408	0.43662	0.33439	0.33137	0.19171	1.29068	0.9116	0.94127	0.001189	0.001189	0.001189
180	10918.7	1.28244	0.84855	0.9528	0.43811	0.33419	0.33152	0.19183	1.29056	0.91139	0.94127	0.0011395	0.0011395	0.0011395
181	10977.9	1.27726	0.84493	0.9534	0.43768	0.33398	0.3316	0.19189	1.29046	0.91176	0.94128	0.00109	0.00109	0.00109
182	11037.2	1.28335	0.84905	0.95171	0.43888	0.33281	0.33157	0.19198	1.29057	0.91172	0.94135	0.0010405	0.0010405	0.0010405
183	11096.1	1.27947	0.84182	0.94865	0.4364	0.33311	0.33113	0.19196	1.29054	0.91154	0.94138	0.000991	0.000991	0.000991
184	11154.6	1.27402	0.84022	0.95114	0.43635	0.33352	0.3313	0.192	1.29044	0.91126	0.94138	0.0009415	0.0009415	0.0009415
185	11213.1	1.27678	0.83805	0.95151	0.43849	0.33359	0.33134	0.19192	1.29062	0.91153	0.94141	0.000892	0.000892	0.000892
186	11271.7	1.27584	0.83612	0.94852	0.44187	0.3322	0.33143	0.19194	1.29067	0.91162	0.94144	0.0008425	0.0008425	0.0008425
187	11330.5	1.2709	0.83512	0.94909	0.44164	0.3326	0.3315	0.19183	1.29061	0.91174	0.94138	0.000793	0.000793	0.000793
188	11389.1	1.27386	0.83437	0.94932	0.44215	0.33291	0.33164	0.19192	1.29062	0.91189	0.9414	0.0007435	0.0007435	0.0007435
189	11447.9	1.26989	0.83243	0.94774	0.44465	0.33162	0.33183	0.19186	1.29079	0.91193	0.9415	0.000694	0.000694	0.000694
190	11506.3	1.27325	0.83519	0.9486	0.44401	0.33159	0.33168	0.19184	1.29087	0.91199	0.94145	0.0006445	0.0006445	0.0006445
191	11565.3	1.25058	0.81558	0.95517	0.4436	0.33172	0.33181	0.19184	1.29094	0.91186	0.94148	0.000595	0.000595	0.000595
192	11620.9	1.2368	0.79431	0.95046	0.44227	0.33253	0.33184	0.19188	1.29095	0.91211	0.9415	0.0005455	0.0005455	0.0005455
193	11676.9	1.23577	0.78997	0.94891	0.44185	0.33359	0.33213	0.19194	1.29123	0.91243	0.94151	0.000496	0.000496	0.000496
194	11733.6	1.22838	0.78846	0.94959	0.44195	0.33196	0.33177	0.1919	1.29152	0.9124	0.94165	0.0004465	0.0004465	0.0004465
195	11789.8	1.22817	0.7831	0.94937	0.44193	0.33254	0.33201	0.19188	1.29175	0.9122	0.94164	0.000397	0.000397	0.000397
196	11846.1	1.22745	0.78636	0.94813	0.44071	0.33329	0.33179	0.19192	1.29189	0.91244	0.94166	0.0003475	0.0003475	0.0003475
197	11902.2	1.22071	0.77827	0.94667	0.44236	0.33251	0.33169	0.19187	1.29188	0.91267	0.94163	0.000298	0.000298	0.000298
198	11958.5	1.2255	0.78092	0.94711	0.43991	0.33413	0.33188	0.19188	1.2919	0.91252	0.94163	0.0002485	0.0002485	0.0002485
199	12014.8	1.21849	0.77562	0.94768	0.44142	0.33312	0.33195	0.19197	1.29191	0.91246	0.94159	0.000199	0.000199	0.000199
200	12071.6	1.21955	0.77541	0.94618	0.44195	0.3324	0.33188	0.19204	1.29212	0.91245	0.94161	0.0001495	0.0001495	0.0001495
